# Supplementary material for: The gut microbiome and child mental health: A population-based study
Source: Brain Behav Immun. Author manuscript; Available in PMC 2023 Feb 9. (PMC7614161; doi:10.1016/j.bbi.2022.12.006)
Supplement: Supplementary Material [file EMS164585-supplement-Supplementary_Material.zip]

Archive with 6 entries (6 files):
- 1-s2.0-S0889159122004640-mmc2.docx
- 1-s2.0-S0889159122004640-mmc3.zip
- 1-s2.0-S0889159122004640-mmc1.docx
- 1-s2.0-S0889159122004640-mmc4.xlsx
- 1-s2.0-S0889159122004640-mmc5.xlsx
- 1-s2.0-S0889159122004640-mmc6.xlsx
