# Supplementary material for: The gut microbiome and child mental health: A population-based study
Source: Brain Behav Immun. Author manuscript; Available in PMC 2023 Feb 9. (PMC7614161; doi:10.1016/j.bbi.2022.12.006)
Supplement: Supplementary Material [file EMS164585-supplement-Supplementary_Material.zip › 1-s2.0-S0889159122004640-mmc4.xlsx]

## Sheet: Internalizing problems
	Table 1. Single differential abundance analysis of internalizing problems: ANCOM-BC differential abundance analyses (genus-level)
	Genus		B	se	p	p-corrected
	Anaerotruncus_ASV850		0.0609302	0.0233456	0.0090408	0.759569
	NA_ASV109		-0.111785	0.048117	0.0201816	0.759569
	Anaeroplasma_ASV334		-0.0613448	0.0266836	0.0214972	0.759569
	Colidextribacter_ASV323		-0.0718851	0.0337248	0.0330461	0.874652
	Prevotella_9_ASV23		0.155889	0.0779046	0.0453661	0.900157
	Hungatella_ASV266		0.0733685	0.0375803	0.0509523	0.900157
	Tyzzerella_ASV414		-0.0522216	0.0290101	0.0717422	0.914434
	Coprobacillus_ASV661		0.0422159	0.0238854	0.0772056	0.914434
	DTU089_ASV461		0.0483413	0.0279203	0.0834185	0.914434
	Lachnospiraceae_ND3007_group_ASV100		-0.058814	0.0362922	0.105185	0.914434
	Roseburia_ASV28		-0.0579577	0.0360676	0.108103	0.914434
	NA_ASV225		0.0455074	0.031742	0.151678	0.914434
	Flavonifractor_ASV447		0.0471467	0.0330164	0.153137	0.914434
	Oscillospira_ASV719		-0.0328377	0.023526	0.162715	0.914434
	Agathobacter_ASV1		-0.040413	0.0290224	0.163804	0.914434
	Sutterella_ASV242		-0.0603001	0.0436277	0.166868	0.914434
	Lachnospira_ASV70		-0.0572532	0.0432637	0.185582	0.914434
	Romboutsia_ASV21		-0.0558488	0.0422007	0.185736	0.914434
	Ruminococcus_gauvreauii_group_ASV121		-0.0523541	0.0408706	0.200193	0.914434
	NA_ASV36		-0.0691	0.0539636	0.200432	0.914434
	Desulfovibrio_ASV420		0.0369557	0.0301005	0.219642	0.914434
	Eubacterium_xylanophilum_group_ASV128		-0.0499939	0.0411983	0.224956	0.914434
	Eubacterium_ventriosum_group_ASV94		-0.045426	0.0381224	0.233399	0.914434
	NA_ASV96		-0.0409943	0.0358341	0.252586	0.914434
	NA_ASV956		0.0245003	0.0217127	0.259159	0.914434
	CAG_56_ASV159		-0.0475651	0.042537	0.263435	0.914434
	NA_ASV239		0.0477147	0.0426962	0.26368	0.914434
	Lachnospiraceae_UCG_001_ASV327		-0.0369185	0.033341	0.268184	0.914434
	Butyricimonas_ASV888		0.0338306	0.0308708	0.27326	0.914434
	UCG_005_ASV83		0.0393691	0.0359517	0.273454	0.914434
	CAG_352_ASV56		0.0552891	0.0513239	0.281249	0.914434
	Barnesiella_ASV209		-0.0512685	0.0477403	0.282874	0.914434
	Erysipelotrichaceae_UCG_003_ASV120		-0.0392705	0.0366669	0.284107	0.914434
	Oscillibacter_ASV259		0.0352722	0.0341312	0.301368	0.934336
	UCG_002_ASV13		0.0288278	0.0289005	0.318563	0.945611
	NA_ASV370		-0.0274304	0.0280043	0.327337	0.945611
	Eubacterium_eligens_group_ASV50		0.040454	0.0413948	0.328279	0.945611
	NK4A214_group_ASV60		0.0343563	0.0365225	0.346824	0.958287
	UBA1819_ASV144		0.033306	0.037758	0.377791	0.961942
	NA_ASV363		0.0267158	0.0305895	0.382436	0.961942
	Coprobacter_ASV720		-0.0243201	0.0279681	0.384637	0.961942
	Odoribacter_ASV122		-0.0315577	0.0371348	0.395442	0.961942
	Erysipelatoclostridium_ASV909		-0.0223212	0.0266666	0.402643	0.961942
	UCG_003_ASV133		-0.0304435	0.0371299	0.412234	0.961942
	Blautia_ASV15		-0.0192051	0.0238591	0.420915	0.961942
	Lachnospiraceae_UCG_004_ASV190		-0.0323121	0.0407514	0.428037	0.961942
	Parabacteroides_ASV22		0.028635	0.0363753	0.431348	0.961942
	Phascolarctobacterium_ASV58		-0.041226	0.0532735	0.438858	0.962352
	NA_ASV377		0.0258569	0.0347599	0.456723	0.963482
	NA_ASV19		0.0267775	0.0361715	0.458983	0.963482
	Ruminococcus_ASV41		-0.0239637	0.0335306	0.474817	0.964189
	Veillonella_ASV454		0.0243681	0.034354	0.478182	0.964189
	Paraprevotella_ASV152		-0.0327099	0.0501817	0.514421	0.964485
	Parasutterella_ASV287		0.0249368	0.0387338	0.519576	0.964485
	Fusicatenibacter_ASV16		-0.0204329	0.0317908	0.520534	0.964485
	Eubacterium_ruminantium_group_ASV67		0.030089	0.0495628	0.543798	0.964485
	Defluviitaleaceae_UCG_011_ASV1028		0.0151316	0.0253839	0.551216	0.964485
	Paludicola_ASV584		0.0189491	0.0319407	0.552916	0.964485
	Lachnospiraceae_UCG_003_ASV380		-0.0171174	0.0293044	0.559186	0.964485
	NA_ASV1347		0.0115177	0.0197623	0.560163	0.964485
	Family_XIII_AD3011_group_ASV241		0.0174454	0.0308876	0.57223	0.964485
	Ruminococcus_gnavus_group_ASV231		-0.0184647	0.0340445	0.587592	0.964485
	Haemophilus_ASV189		0.0224226	0.0415646	0.589609	0.964485
	Escherichia_Shigella_ASV2		-0.0327721	0.0627467	0.601484	0.964485
	Dialister_ASV12		-0.0297054	0.0583864	0.610877	0.964485
	Faecalibacterium_ASV3		0.0120173	0.0236294	0.610953	0.964485
	NA_ASV217		-0.0193414	0.0395457	0.624722	0.964485
	Lachnospiraceae_NK4A136_group_ASV39		0.0148369	0.0310261	0.632533	0.964485
	Bilophila_ASV319		0.0147975	0.0323779	0.647645	0.964485
	Clostridium_sensu_stricto_1_ASV73		0.019163	0.0431618	0.656952	0.964485
	Christensenellaceae_R_7_group_ASV17		0.0152448	0.0389823	0.695726	0.964485
	Turicibacter_ASV216		0.0130607	0.0343842	0.704053	0.964485
	Streptococcus_ASV140		0.0159243	0.0430819	0.71169	0.964485
	Holdemania_ASV1643		0.00738762	0.0203241	0.716396	0.964485
	NA_ASV774		0.0106074	0.0298239	0.722033	0.964485
	Lachnospiraceae_UCG_010_ASV235		0.0128057	0.0369502	0.72891	0.964485
	NA_ASV445		-0.00914791	0.026496	0.72992	0.964485
	Alistipes_ASV11		-0.0102675	0.0307621	0.738509	0.964485
	Lachnospiraceae_AC2044_group_ASV226		0.0109048	0.0343416	0.750835	0.964485
	Lachnoclostridium_ASV85		0.0105975	0.0362142	0.769675	0.964485
	Eubacterium_siraeum_group_ASV57		0.0121552	0.0420981	0.772757	0.964485
	NA_ASV170		0.00922965	0.0324606	0.776173	0.964485
	GCA_900066575_ASV337		-0.00877155	0.0311644	0.778329	0.964485
	Holdemanella_ASV284		-0.010314	0.0377103	0.784427	0.964485
	Bacteroides_ASV5		-0.00632725	0.0233271	0.786204	0.964485
	Bifidobacterium_ASV18		-0.0100269	0.0399993	0.802031	0.964485
	Akkermansia_ASV106		0.0101163	0.0449702	0.822012	0.964485
	Incertae_Sedis_ASV123		-0.00672474	0.0320114	0.833602	0.964485
	Monoglobus_ASV107		-0.00652471	0.0322494	0.839713	0.964485
	Intestinimonas_ASV610		-0.00593859	0.0304341	0.845277	0.964485
	Eubacterium_hallii_group_ASV33		-0.00689467	0.0358492	0.847495	0.964485
	Anaerostipes_ASV45		-0.00573344	0.0322111	0.858716	0.964485
	Coprococcus_ASV38		0.00493566	0.0300692	0.869652	0.964485
	Prevotella_ASV393		0.00504402	0.0311808	0.871524	0.964485
	NA_ASV440		0.00612029	0.0380901	0.872357	0.964485
	Collinsella_ASV345		-0.00446836	0.0282982	0.874518	0.964485
	Terrisporobacter_ASV194		-0.0054337	0.0367124	0.882324	0.964494
	NA_ASV369		-0.00182044	0.0283209	0.948763	0.991253
	Dorea_ASV34		0.00159612	0.0322384	0.960506	0.991253
	Intestinibacter_ASV71		0.00201286	0.0429258	0.962597	0.991253
	Marvinbryantia_ASV496		-0.00122751	0.029447	0.966752	0.991253
	Subdoligranulum_ASV7		0.000975398	0.0269412	0.971117	0.991253
	Lachnospiraceae_FCS020_group_ASV205		-0.00120889	0.0344527	0.97201	0.991253
	Butyricicoccus_ASV163		-0.0011271	0.0368042	0.975568	0.991253
	Ruminococcus_torques_group_ASV55		0.000631617	0.036572	0.986217	0.993024
	Family_XIII_UCG_001_ASV321		-0.000127195	0.0301721	0.99594	0.99595
	Associations between genus-level taxonomies and mental healht problems. ANCOM-BC linear regression models with child mental health problems and genus abundance. Model: sqrt(child mental health problems) ~ genus + age + sex + BMI + self-reported use of antibiotics + maternal education + time in mail + season of stool production + DNA isolation batch + sequencing run batch + first 10 genetic PCs. V…

## Sheet: Externalizing problems
	Table 2. Single differential abundance analysis of externalizing problems: ANCOM-BC differential abundance analyses (genus-level)
	Genus		B	se	p	p-corrected
	Anaeroplasma_ASV334		-0.0719932	0.0256477	0.00499376	0.355332
	Eubacterium_ruminantium_group_ASV67		0.121479	0.0469836	0.00971625	0.355332
	Tyzzerella_ASV414		-0.067859	0.0264644	0.0103244	0.355332
	Erysipelatoclostridium_ASV909		-0.0600018	0.0248463	0.0156994	0.36287
	NA_ASV109		-0.111579	0.046778	0.0171165	0.36287
	NA_ASV225		0.0653097	0.0308925	0.034525	0.533797
	Romboutsia_ASV21		-0.0833819	0.0395483	0.0349945	0.533797
	NA_ASV369		-0.0501757	0.027158	0.0646273	0.76837
	Ruminococcus_gnavus_group_ASV231		-0.0542185	0.0304478	0.0751003	0.76837
	Anaerotruncus_ASV850		0.0377284	0.0221041	0.0877106	0.76837
	Subdoligranulum_ASV7		-0.0416899	0.0246629	0.0910515	0.76837
	Prevotella_9_ASV23		0.121624	0.0736436	0.0986316	0.76837
	Oscillospira_ASV719		-0.0352389	0.0218323	0.106461	0.76837
	Eubacterium_eligens_group_ASV50		0.0601934	0.0385017	0.117751	0.76837
	NA_ASV440		-0.0543948	0.035382	0.124201	0.76837
	Colidextribacter_ASV323		-0.0493251	0.0322032	0.125644	0.76837
	Ruminococcus_ASV41		0.0462738	0.0305762	0.129932	0.76837
	NA_ASV239		0.0611659	0.0409991	0.135724	0.76837
	Incertae_Sedis_ASV123		-0.0446574	0.0305809	0.144149	0.76837
	Eubacterium_siraeum_group_ASV57		0.0554276	0.0387234	0.152274	0.76837
	Christensenellaceae_R_7_group_ASV17		0.0500271	0.0354832	0.158604	0.76837
	Erysipelotrichaceae_UCG_003_ASV120		-0.049424	0.0350678	0.158634	0.76837
	Lachnospiraceae_ND3007_group_ASV100		-0.0475876	0.0355587	0.180752	0.83129
	Blautia_ASV15		-0.027778	0.0213635	0.193697	0.855496
	Eubacterium_hallii_group_ASV33		-0.0422437	0.0338913	0.212572	0.893282
	NA_ASV170		0.0381813	0.0312219	0.221748	0.893282
	Bifidobacterium_ASV18		-0.0462139	0.0383279	0.227945	0.894895
	NA_ASV1347		0.0214834	0.0189745	0.257423	0.972809
	Lachnospiraceae_NK4A136_group_ASV39		0.0310876	0.0284286	0.274341	0.994584
	Hungatella_ASV266		0.0367317	0.0353815	0.299501	0.995814
	Marvinbryantia_ASV496		-0.0291335	0.0287851	0.311646	0.995814
	Flavonifractor_ASV447		0.0322968	0.0320205	0.313234	0.995814
	Akkermansia_ASV106		-0.042564	0.0424582	0.316057	0.995814
	Dialister_ASV12		-0.0541903	0.0559968	0.333057	0.995814
	Desulfovibrio_ASV420		0.027124	0.0289164	0.348357	0.995814
	Ruminococcus_torques_group_ASV55		-0.0320838	0.0345844	0.353596	0.995814
	Anaerostipes_ASV45		-0.0277028	0.030325	0.361108	0.995814
	NA_ASV445		0.0216702	0.0244402	0.375297	0.995814
	Lachnospira_ASV70		0.0357004	0.0408372	0.382261	0.995814
	Lachnospiraceae_FCS020_group_ASV205		-0.0275708	0.0324531	0.395565	0.995814
	Collinsella_ASV345		-0.0226633	0.0274481	0.409131	0.995814
	Holdemania_ASV1643		0.01517	0.019131	0.428047	0.995814
	Turicibacter_ASV216		-0.0254177	0.0331292	0.442983	0.995814
	Family_XIII_UCG_001_ASV321		-0.0203425	0.0293176	0.487813	0.995814
	Lachnospiraceae_UCG_010_ASV235		0.0246891	0.0356027	0.48787	0.995814
	Lachnospiraceae_UCG_001_ASV327		-0.0217957	0.0315683	0.489924	0.995814
	Prevotella_ASV393		-0.0195844	0.0286312	0.493987	0.995814
	Coprobacter_ASV720		-0.0185185	0.02725	0.496722	0.995814
	Eubacterium_xylanophilum_group_ASV128		0.0257947	0.0397132	0.515985	0.995814
	Faecalibacterium_ASV3		-0.0141302	0.0220777	0.522145	0.995814
	Monoglobus_ASV107		0.0195933	0.0309845	0.52715	0.995814
	Paludicola_ASV584		-0.019189	0.0307459	0.532807	0.995814
	CAG_352_ASV56		0.02999	0.0483597	0.535113	0.995814
	Streptococcus_ASV140		-0.0249533	0.0412668	0.545281	0.995814
	UCG_002_ASV13		0.0159741	0.0278397	0.566371	0.995814
	NA_ASV377		0.0190948	0.0336494	0.570627	0.995814
	UBA1819_ASV144		-0.0191092	0.0354113	0.589495	0.995814
	Veillonella_ASV454		-0.0178978	0.0333083	0.590986	0.995814
	UCG_005_ASV83		0.0169389	0.0332764	0.610495	0.995814
	Ruminococcus_gauvreauii_group_ASV121		-0.0186144	0.0393819	0.636543	0.995814
	Bacteroides_ASV5		-0.0097292	0.0233615	0.677056	0.995814
	NA_ASV19		0.0140034	0.033708	0.67741	0.995814
	Clostridium_sensu_stricto_1_ASV73		-0.0159225	0.0412552	0.699508	0.995814
	Oscillibacter_ASV259		-0.0121884	0.0327628	0.709801	0.995814
	Lachnoclostridium_ASV85		0.0116792	0.0331006	0.724132	0.995814
	Escherichia_Shigella_ASV2		-0.0207063	0.0592444	0.726656	0.995814
	UCG_003_ASV133		-0.0119745	0.0347773	0.730532	0.995814
	Alistipes_ASV11		-0.00974405	0.0283206	0.730949	0.995814
	DTU089_ASV461		-0.00806315	0.0272072	0.766859	0.995814
	Intestinibacter_ASV71		0.0114425	0.040788	0.779034	0.995814
	Sutterella_ASV242		0.0114264	0.0410267	0.780628	0.995814
	Holdemanella_ASV284		0.00907083	0.0343026	0.791429	0.995814
	Bilophila_ASV319		0.00793188	0.0312055	0.799422	0.995814
	Butyricicoccus_ASV163		0.00792771	0.0331262	0.810782	0.995814
	NA_ASV363		-0.00644921	0.0292852	0.825755	0.995814
	Lachnospiraceae_UCG_004_ASV190		-0.00801705	0.0389153	0.836813	0.995814
	Dorea_ASV34		-0.00602556	0.0304328	0.84309	0.995814
	Lachnospiraceae_UCG_003_ASV380		-0.00531189	0.0269495	0.843638	0.995814
	GCA_900066575_ASV337		0.00574328	0.0293266	0.844713	0.995814
	NA_ASV956		-0.00367349	0.0199309	0.853681	0.995814
	Coprobacillus_ASV661		0.00394198	0.0214863	0.85444	0.995814
	Lachnospiraceae_AC2044_group_ASV226		0.00579154	0.0329135	0.860303	0.995814
	Phascolarctobacterium_ASV58		0.00878266	0.0505653	0.862095	0.995814
	Defluviitaleaceae_UCG_011_ASV1028		0.00396055	0.0230477	0.863577	0.995814
	Family_XIII_AD3011_group_ASV241		-0.00513639	0.0299202	0.863724	0.995814
	Coprococcus_ASV38		-0.00473654	0.0286114	0.868525	0.995814
	NA_ASV774		-0.00485265	0.0293278	0.868613	0.995814
	CAG_56_ASV159		0.00654396	0.0396908	0.869067	0.995814
	NK4A214_group_ASV60		-0.00465109	0.0347526	0.893562	0.995814
	Fusicatenibacter_ASV16		-0.00367665	0.0280731	0.89579	0.995814
	NA_ASV217		0.00435768	0.0379815	0.908689	0.995814
	Parabacteroides_ASV22		-0.00369131	0.0336641	0.912723	0.995814
	Haemophilus_ASV189		0.00395569	0.0404028	0.922026	0.995814
	Terrisporobacter_ASV194		-0.00268154	0.0359481	0.940524	0.995814
	Barnesiella_ASV209		-0.00339607	0.0457814	0.940882	0.995814
	NA_ASV36		-0.00250969	0.052059	0.961549	0.995814
	Parasutterella_ASV287		-0.0016936	0.0377906	0.964242	0.995814
	NA_ASV96		-0.00144952	0.0335794	0.96557	0.995814
	Odoribacter_ASV122		-0.00141891	0.0346116	0.967304	0.995814
	Agathobacter_ASV1		-0.000972329	0.0274774	0.971769	0.995814
	NA_ASV370		0.000790119	0.0269285	0.976577	0.995814
	Eubacterium_ventriosum_group_ASV94		-0.000846106	0.0355725	0.981034	0.995814
	Roseburia_ASV28		0.000552562	0.0340101	0.987035	0.995814
	Butyricimonas_ASV888		0.000386023	0.0276919	0.987888	0.995814
	Intestinimonas_ASV610		0.000302405	0.0285029	0.990216	0.995814
	Paraprevotella_ASV152		0.000223824	0.047778	0.995319	0.996104
	Associations between genus-level taxonomies and mental healht problems. ANCOM-BC linear regression models with child mental health problems and genus abundance. Model: sqrt(child mental health problems) ~ genus + age + sex + BMI + self-reported use of antibiotics + maternal education + time in mail + season of stool production + DNA isolation batch + sequencing run batch + first 10 genetic PCs. V…

## Sheet: Total problems
	Table 3. Single differential abundance analysis of total problems: ANCOM-BC differential abundance analyses (genus-level)
	Genus		B	se	p	p-corrected
	NA_ASV109		-0.0970117	0.0325564	0.0028892	0.306256
	Tyzzerella_ASV414		-0.0449757	0.0180906	0.012933	0.653745
	Anaerotruncus_ASV850		0.0357605	0.0153784	0.0200459	0.65463
	Anaeroplasma_ASV334		-0.0391925	0.0176905	0.0266638	0.65463
	Romboutsia_ASV21		-0.0596327	0.0276325	0.0309288	0.655691
	Prevotella_9_ASV23		0.0981968	0.0516684	0.0572739	0.805917
	Lachnospiraceae_ND3007_group_ASV100		-0.0453458	0.0243742	0.0627369	0.805917
	Erysipelatoclostridium_ASV909		-0.0326702	0.0176129	0.0635158	0.805917
	Hungatella_ASV266		0.0432156	0.0238398	0.0698472	0.805917
	Eubacterium_eligens_group_ASV50		0.0477879	0.0271115	0.0779302	0.82606
	Colidextribacter_ASV323		-0.0368104	0.0222995	0.098778	0.928191
	NA_ASV225		0.0335923	0.0210191	0.109934	0.932513
	Erysipelotrichaceae_UCG_003_ASV120		-0.0380931	0.0242657	0.116463	0.936086
	Desulfovibrio_ASV420		0.0305324	0.0204648	0.13607	0.939222
	Eubacterium_ruminantium_group_ASV67		0.0480629	0.0328069	0.142924	0.939222
	NA_ASV377		0.0327714	0.0231804	0.157583	0.939222
	Incertae_Sedis_ASV123		-0.0295365	0.0209742	0.158952	0.939222
	Lachnospiraceae_UCG_001_ASV327		-0.028632	0.021737	0.18771	0.939222
	NA_ASV369		-0.0234321	0.0183927	0.202932	0.939222
	Butyricimonas_ASV888		0.0225758	0.0197382	0.252223	0.939222
	Eubacterium_hallii_group_ASV33		-0.0265359	0.0235041	0.258642	0.939222
	Blautia_ASV15		-0.0171308	0.0154025	0.266227	0.939222
	NA_ASV239		0.0311691	0.0281756	0.26828	0.939222
	Bifidobacterium_ASV18		-0.0293064	0.0265337	0.269437	0.939222
	Coprobacillus_ASV661		0.0159526	0.0148156	0.281631	0.939222
	Oscillospira_ASV719		-0.0168804	0.0157121	0.282563	0.939222
	Eubacterium_siraeum_group_ASV57		0.0288888	0.0273751	0.291162	0.939222
	Family_XIII_UCG_001_ASV321		-0.0213804	0.0203006	0.292326	0.939222
	Christensenellaceae_R_7_group_ASV17		0.0262752	0.0250621	0.294442	0.939222
	Dialister_ASV12		-0.0395929	0.0383873	0.302355	0.939222
	Roseburia_ASV28		-0.0240956	0.0236178	0.30744	0.939222
	Flavonifractor_ASV447		0.02271	0.0224611	0.312215	0.939222
	Ruminococcus_gnavus_group_ASV231		-0.0202316	0.0213716	0.344324	0.939222
	Haemophilus_ASV189		0.0260103	0.0279065	0.351425	0.939222
	Lachnoclostridium_ASV85		0.0212915	0.0233927	0.362745	0.939222
	NA_ASV1347		0.0115933	0.0133679	0.385869	0.939222
	Defluviitaleaceae_UCG_011_ASV1028		0.0136109	0.0160815	0.397276	0.939222
	Veillonella_ASV454		0.0193326	0.0231861	0.404319	0.939222
	CAG_56_ASV159		-0.0225136	0.0275919	0.414467	0.939222
	Eubacterium_ventriosum_group_ASV94		-0.0203759	0.0251245	0.417373	0.939222
	NA_ASV445		0.0137896	0.0171669	0.421944	0.939222
	NA_ASV36		-0.0294687	0.0367379	0.422439	0.939222
	Subdoligranulum_ASV7		-0.0139974	0.017634	0.427272	0.939222
	Lachnospiraceae_UCG_010_ASV235		0.0192424	0.024667	0.435289	0.939222
	Lachnospiraceae_NK4A136_group_ASV39		0.0158433	0.0204441	0.437845	0.939222
	Ruminococcus_torques_group_ASV55		-0.0185477	0.0239817	0.43935	0.939222
	CAG_352_ASV56		0.0251371	0.0337115	0.455782	0.939222
	Marvinbryantia_ASV496		-0.0142867	0.0195452	0.46466	0.939222
	Ruminococcus_gauvreauii_group_ASV121		-0.0199833	0.0274792	0.467072	0.939222
	NA_ASV440		-0.0184642	0.0254274	0.467732	0.939222
	Fusicatenibacter_ASV16		-0.014475	0.0199424	0.467808	0.939222
	Barnesiella_ASV209		-0.022642	0.0316208	0.474016	0.939222
	Alistipes_ASV11		-0.0144375	0.0205372	0.481725	0.93927
	Bilophila_ASV319		0.0149608	0.0214597	0.485584	0.939504
	Paraprevotella_ASV152		-0.0225363	0.0329608	0.493866	0.940017
	UCG_002_ASV13		0.0132561	0.0194927	0.4971	0.941929
	Collinsella_ASV345		-0.0120196	0.0182774	0.510966	0.949926
	Lachnospiraceae_AC2044_group_ASV226		0.0144447	0.0228664	0.527508	0.959887
	NA_ASV170		0.0133528	0.0215627	0.535733	0.96155
	Monoglobus_ASV107		0.0125883	0.0213516	0.555762	0.967203
	UCG_005_ASV83		0.0136091	0.0235614	0.563425	0.96966
	Butyricicoccus_ASV163		0.0137842	0.024036	0.566284	0.970531
	NA_ASV956		0.00667213	0.0142152	0.638842	0.994469
	Coprobacter_ASV720		-0.00876701	0.0191181	0.64655	0.994469
	Agathobacter_ASV1		-0.00826405	0.0190057	0.663567	0.994469
	Lachnospiraceae_FCS020_group_ASV205		-0.00981386	0.0227134	0.665851	0.994469
	Holdemanella_ASV284		0.0101057	0.0238	0.671297	0.994469
	Prevotella_ASV393		-0.00833053	0.0198987	0.675364	0.994469
	Holdemania_ASV1643		0.00524342	0.0132708	0.692798	0.994469
	Bacteroides_ASV5		-0.00616584	0.0158817	0.697861	0.994469
	Turicibacter_ASV216		-0.00824562	0.0232497	0.722789	0.994469
	NK4A214_group_ASV60		0.0085231	0.0241122	0.723837	0.994469
	Paludicola_ASV584		-0.00729026	0.0214365	0.733736	0.994469
	UCG_003_ASV133		-0.00827026	0.0244391	0.735024	0.994469
	Akkermansia_ASV106		-0.00929015	0.0294502	0.75239	0.994469
	Anaerostipes_ASV45		-0.00692625	0.0220466	0.753517	0.994469
	NA_ASV96		-0.00636078	0.0237073	0.788501	0.994469
	Lachnospiraceae_UCG_003_ASV380		-0.00509712	0.0191868	0.790446	0.994469
	Escherichia_Shigella_ASV2		0.0102601	0.040276	0.79896	0.994469
	Lachnospiraceae_UCG_004_ASV190		-0.00676688	0.0270646	0.802715	0.994469
	Oscillibacter_ASV259		0.00498872	0.0227888	0.826715	0.994469
	NA_ASV370		-0.00403351	0.0184548	0.827197	0.994469
	Coprococcus_ASV38		0.00448881	0.0206678	0.827992	0.994469
	Lachnospira_ASV70		-0.00616762	0.0290253	0.83164	0.994469
	NA_ASV217		0.00559241	0.026381	0.832123	0.994469
	Intestinimonas_ASV610		-0.00378631	0.0200103	0.849849	0.994469
	GCA_900066575_ASV337		-0.00347174	0.0202454	0.863838	0.994469
	NA_ASV19		0.0041776	0.0245695	0.864916	0.994469
	Streptococcus_ASV140		-0.00471299	0.0285715	0.868947	0.994469
	Family_XIII_AD3011_group_ASV241		0.00321708	0.0207811	0.877054	0.994469
	DTU089_ASV461		-0.00291582	0.0189326	0.877584	0.994469
	Faecalibacterium_ASV3		-0.0021312	0.0157608	0.892437	0.994469
	Phascolarctobacterium_ASV58		0.00416513	0.034902	0.904841	0.994469
	Parabacteroides_ASV22		0.00262492	0.0235887	0.911393	0.994469
	Clostridium_sensu_stricto_1_ASV73		-0.00304818	0.0287774	0.915688	0.994469
	Eubacterium_xylanophilum_group_ASV128		0.00282503	0.0275334	0.918313	0.994469
	Odoribacter_ASV122		0.00202732	0.0252339	0.935965	0.994469
	Intestinibacter_ASV71		-0.00222064	0.0286251	0.938136	0.994469
	Ruminococcus_ASV41		0.00165444	0.0218041	0.939507	0.994469
	Terrisporobacter_ASV194		-0.0017429	0.0254377	0.945369	0.994469
	Dorea_ASV34		0.00128957	0.0214154	0.951956	0.994469
	Sutterella_ASV242		0.00151254	0.0285156	0.957718	0.994469
	UBA1819_ASV144		0.000168167	0.0245523	0.984001	0.995151
	NA_ASV363		0.000311784	0.0204728	0.987851	0.99564
	Parasutterella_ASV287		-0.000207567	0.0263178	0.990132	0.99564
	NA_ASV774		-0.000117098	0.0201877	0.992075	0.995946
	Associations between genus-level taxonomies and mental healht problems. ANCOM-BC linear regression models with child mental health problems and genus abundance. Model: sqrt(child mental health problems) ~ genus + age + sex + BMI + self-reported use of antibiotics + maternal education + time in mail + season of stool production + DNA isolation batch + sequencing run batch + first 10 genetic PCs. V…

## Sheet: Anxious depressed
	Table 4. Single differential abundance analysis of anxious/depressed problems: ANCOM-BC differential abundance analyses (genus-level)
	Genus		B	se	p	p-corrected
	NA_ASV109		-0.116633	0.0595199	0.0500406	0.898999
	Anaerotruncus_ASV850		0.0539964	0.0277136	0.0513476	0.898999
	Lachnospiraceae_ND3007_group_ASV100		-0.0763648	0.0446641	0.0872741	0.898999
	Colidextribacter_ASV323		-0.0662452	0.0407968	0.104399	0.898999
	Tyzzerella_ASV414		-0.0547114	0.034174	0.109445	0.898999
	NA_ASV370		-0.0508667	0.0335519	0.129525	0.898999
	Lachnospira_ASV70		-0.0776819	0.0514176	0.130718	0.898999
	Prevotella_9_ASV23		0.141311	0.0947139	0.135689	0.898999
	Faecalibacterium_ASV3		0.0402259	0.0275911	0.144948	0.898999
	Haemophilus_ASV189		0.0714652	0.0502316	0.154751	0.898999
	Ruminococcus_gauvreauii_group_ASV121		-0.0693569	0.049198	0.158627	0.898999
	Flavonifractor_ASV447		0.0543922	0.039279	0.1663	0.898999
	DTU089_ASV461		0.0457326	0.0337648	0.175628	0.898999
	UCG_005_ASV83		0.0569708	0.0426133	0.181261	0.898999
	CAG_352_ASV56		0.078854	0.0617103	0.201315	0.898999
	Anaeroplasma_ASV334		-0.0403118	0.0322633	0.211462	0.898999
	Parabacteroides_ASV22		0.0529341	0.0424772	0.212666	0.898999
	NA_ASV956		0.0318697	0.0260148	0.220666	0.898999
	Romboutsia_ASV21		-0.0601534	0.0503794	0.232465	0.898999
	Oscillibacter_ASV259		0.0487643	0.0411958	0.236434	0.898999
	Eubacterium_ruminantium_group_ASV67		0.0702335	0.0601009	0.242575	0.898999
	Eubacterium_ventriosum_group_ASV94		-0.0538988	0.0464224	0.245613	0.898999
	Sutterella_ASV242		-0.0605342	0.0522939	0.247063	0.898999
	Hungatella_ASV266		0.0496774	0.0446055	0.265486	0.898999
	Phascolarctobacterium_ASV58		-0.0695035	0.0642282	0.27929	0.898999
	Lachnospiraceae_UCG_001_ASV327		-0.0436455	0.0407045	0.283645	0.898999
	NA_ASV239		0.0540953	0.0513957	0.292661	0.898999
	NK4A214_group_ASV60		0.0462982	0.0443117	0.296421	0.898999
	Coprobacillus_ASV661		0.0295829	0.0287958	0.304298	0.898999
	Butyricimonas_ASV888		0.0364777	0.0355502	0.304898	0.898999
	Roseburia_ASV28		-0.0452178	0.0445143	0.309711	0.898999
	Incertae_Sedis_ASV123		-0.0393038	0.0390513	0.314162	0.898999
	Ruminococcus_torques_group_ASV55		-0.0442654	0.0441208	0.315745	0.898999
	UCG_003_ASV133		-0.0442736	0.0443267	0.318059	0.898999
	Akkermansia_ASV106		-0.0538875	0.0542575	0.320641	0.898999
	NA_ASV1347		0.0233028	0.0235905	0.323212	0.898999
	Erysipelotrichaceae_UCG_003_ASV120		-0.0423612	0.0437597	0.333022	0.898999
	UBA1819_ASV144		0.042758	0.0456736	0.349271	0.898999
	Oscillospira_ASV719		-0.0267031	0.028704	0.352168	0.898999
	Paludicola_ASV584		0.035226	0.0384863	0.360006	0.898999
	Ruminococcus_ASV41		-0.0359242	0.0394799	0.363003	0.898999
	Family_XIII_UCG_001_ASV321		-0.0322369	0.037101	0.38493	0.898999
	NA_ASV96		-0.036681	0.0434917	0.398998	0.898999
	Prevotella_ASV393		-0.0310726	0.0380077	0.413644	0.898999
	Eubacterium_xylanophilum_group_ASV128		-0.0386922	0.0491021	0.430761	0.898999
	Bifidobacterium_ASV18		-0.0375876	0.0481405	0.43493	0.898999
	Subdoligranulum_ASV7		-0.0227281	0.0305266	0.456605	0.898999
	NA_ASV440		0.0319536	0.0457933	0.485344	0.898999
	Odoribacter_ASV122		-0.0309945	0.0444673	0.485803	0.898999
	Bilophila_ASV319		0.0266161	0.0385221	0.489736	0.898999
	CAG_56_ASV159		-0.034915	0.0506198	0.490411	0.898999
	Escherichia_Shigella_ASV2		-0.050309	0.0751403	0.503214	0.898999
	NA_ASV363		0.0241196	0.0363749	0.507278	0.898999
	Barnesiella_ASV209		-0.0374916	0.0568384	0.509472	0.898999
	NA_ASV774		0.0233194	0.0356591	0.513122	0.898999
	Paraprevotella_ASV152		-0.0396122	0.0607048	0.514013	0.898999
	NA_ASV377		0.0275744	0.0422942	0.51447	0.898999
	Veillonella_ASV454		0.0267621	0.0415054	0.519054	0.898999
	Eubacterium_eligens_group_ASV50		0.0315693	0.049539	0.523771	0.898999
	NA_ASV217		-0.0295707	0.0472928	0.531749	0.898999
	Lachnospiraceae_UCG_003_ASV380		-0.0220913	0.0359621	0.538938	0.898999
	NA_ASV225		0.0235737	0.0388115	0.543601	0.898999
	Marvinbryantia_ASV496		0.0188675	0.0346755	0.586377	0.898999
	Collinsella_ASV345		-0.0174975	0.0324653	0.58997	0.898999
	NA_ASV36		-0.035084	0.0660732	0.595362	0.898999
	Streptococcus_ASV140		0.0272599	0.0513892	0.595814	0.898999
	Defluviitaleaceae_UCG_011_ASV1028		0.0162003	0.0305562	0.596076	0.898999
	Christensenellaceae_R_7_group_ASV17		0.0238725	0.045658	0.601086	0.898999
	Erysipelatoclostridium_ASV909		-0.0166248	0.0318471	0.601586	0.898999
	Monoglobus_ASV107		0.0195592	0.0388249	0.614423	0.898999
	NA_ASV19		0.0211316	0.0421395	0.616059	0.898999
	Butyricicoccus_ASV163		0.0215841	0.0432557	0.617807	0.898999
	Intestinimonas_ASV610		-0.0164452	0.0360233	0.647971	0.898999
	Fusicatenibacter_ASV16		-0.0162463	0.0366075	0.657059	0.898999
	Coprobacter_ASV720		-0.01464	0.0334097	0.661239	0.898999
	Turicibacter_ASV216		0.0176181	0.0416142	0.672069	0.898999
	NA_ASV170		0.0168252	0.0399425	0.673586	0.898999
	NA_ASV369		-0.0139553	0.0337088	0.678899	0.898999
	Lachnospiraceae_UCG_010_ASV235		0.016819	0.04426	0.703921	0.898999
	Holdemania_ASV1643		0.0090485	0.0243569	0.710254	0.898999
	Eubacterium_siraeum_group_ASV57		-0.0181718	0.0510458	0.72192	0.898999
	GCA_900066575_ASV337		-0.0132956	0.0374268	0.722409	0.898999
	Alistipes_ASV11		0.012446	0.0353086	0.724485	0.898999
	Holdemanella_ASV284		-0.0157631	0.044791	0.724894	0.898999
	Lachnospiraceae_UCG_004_ASV190		-0.0162639	0.0485336	0.737541	0.898999
	Desulfovibrio_ASV420		0.0122669	0.0366161	0.737658	0.898999
	Eubacterium_hallii_group_ASV33		-0.0143923	0.0432419	0.739305	0.898999
	UCG_002_ASV13		0.011027	0.0343713	0.748311	0.898999
	Clostridium_sensu_stricto_1_ASV73		-0.0154899	0.0524169	0.767574	0.899345
	Lachnoclostridium_ASV85		0.0129745	0.044014	0.768144	0.899345
	Bacteroides_ASV5		0.00776033	0.0272158	0.775558	0.899345
	Intestinibacter_ASV71		-0.0143101	0.0514447	0.780873	0.899559
	Agathobacter_ASV1		-0.00973965	0.0368172	0.791372	0.901994
	Anaerostipes_ASV45		-0.00928213	0.0381314	0.807666	0.910773
	Parasutterella_ASV287		0.00752068	0.0470392	0.87298	0.951322
	Family_XIII_AD3011_group_ASV241		-0.00602786	0.0377212	0.873051	0.951322
	NA_ASV445		0.00468378	0.0312419	0.880823	0.951322
	Lachnospiraceae_AC2044_group_ASV226		0.00570306	0.042461	0.893161	0.951322
	Dorea_ASV34		-0.00486231	0.0386415	0.89988	0.951322
	Blautia_ASV15		-0.00315764	0.027677	0.909176	0.951322
	Ruminococcus_gnavus_group_ASV231		0.00442288	0.0395294	0.910929	0.951322
	Coprococcus_ASV38		-0.00353529	0.0345114	0.918381	0.951322
	Lachnospiraceae_FCS020_group_ASV205		-0.0038931	0.0410783	0.924467	0.951393
	Dialister_ASV12		-0.00504183	0.0704927	0.942965	0.961099
	Lachnospiraceae_NK4A136_group_ASV39		-0.00145116	0.0376874	0.969285	0.978516
	Terrisporobacter_ASV194		-0.000628054	0.0441513	0.988651	0.988651
	Associations between genus-level taxonomies and mental healht problems. ANCOM-BC linear regression models with child mental health problems and genus abundance. Model: sqrt(child mental health problems) ~ genus + age + sex + BMI + self-reported use of antibiotics + maternal education + time in mail + season of stool production + DNA isolation batch + sequencing run batch + first 10 genetic PCs. V…

## Sheet: Withdrawn depressed
	Table 5. Single differential abundance analysis of withdrawn/depressed problems: ANCOM-BC differential abundance analyses (genus-level)
	Genus		B	se	p	p-corrected
	Anaeroplasma_ASV334		-0.0993135	0.0395501	0.0120189	0.641695
	NA_ASV109		-0.175999	0.0701049	0.0120569	0.641695
	Tyzzerella_ASV414		-0.0879683	0.0401898	0.0285115	0.811746
	Oscillospira_ASV719		-0.065249	0.033077	0.0485059	0.811746
	Erysipelatoclostridium_ASV909		-0.0759242	0.0386174	0.049225	0.811746
	Blautia_ASV15		-0.0658486	0.033904	0.0521109	0.811746
	Anaerotruncus_ASV850		0.0666664	0.0347103	0.054639	0.811746
	Colidextribacter_ASV323		-0.091759	0.0491194	0.0617437	0.818104
	NA_ASV19		0.0866646	0.051713	0.0938008	0.911329
	NK4A214_group_ASV60		0.0908284	0.0547261	0.0969769	0.911329
	Ruminococcus_gnavus_group_ASV231		-0.0795933	0.0507299	0.116506	0.911329
	Family_XIII_AD3011_group_ASV241		0.0687421	0.0442716	0.12054	0.911329
	Agathobacter_ASV1		-0.0683228	0.0445256	0.124942	0.911329
	Christensenellaceae_R_7_group_ASV17		0.0860717	0.0566532	0.128695	0.911329
	Odoribacter_ASV122		-0.0829198	0.0548186	0.130244	0.911329
	UCG_002_ASV13		0.0595929	0.0437457	0.17355	0.914444
	NA_ASV217		0.0749706	0.0567776	0.186699	0.914444
	Lachnospiraceae_UCG_001_ASV327		-0.0639633	0.0485137	0.187299	0.914444
	Lachnospira_ASV70		-0.0782908	0.0621148	0.207444	0.914444
	UCG_005_ASV83		0.0647637	0.051503	0.208663	0.914444
	NA_ASV377		0.0638226	0.0518267	0.218179	0.914444
	NA_ASV36		-0.0964825	0.0786244	0.21952	0.914444
	Erysipelotrichaceae_UCG_003_ASV120		-0.0634308	0.0525345	0.227299	0.914444
	Roseburia_ASV28		-0.0586542	0.0504185	0.244673	0.914444
	NA_ASV440		-0.0636247	0.055119	0.248314	0.914444
	Subdoligranulum_ASV7		0.0437757	0.0380847	0.250416	0.914444
	Turicibacter_ASV216		0.0581362	0.0508396	0.252869	0.914444
	Lachnospiraceae_UCG_003_ASV380		-0.0441987	0.039265	0.260336	0.914444
	Collinsella_ASV345		-0.0428707	0.0401643	0.285868	0.914444
	Eubacterium_ruminantium_group_ASV67		0.0732218	0.0712799	0.304199	0.914444
	Butyricimonas_ASV888		0.0430433	0.0430947	0.317949	0.914444
	Holdemanella_ASV284		-0.0533708	0.0543534	0.325999	0.914444
	Romboutsia_ASV21		-0.059593	0.0610417	0.328961	0.914444
	Bifidobacterium_ASV18		0.0561221	0.0574882	0.328991	0.914444
	Desulfovibrio_ASV420		0.0439908	0.0456119	0.334711	0.914444
	Prevotella_9_ASV23		0.106857	0.113212	0.345336	0.914444
	Sutterella_ASV242		-0.0587901	0.0630307	0.350862	0.914444
	Monoglobus_ASV107		-0.0431522	0.0463785	0.352107	0.914444
	Faecalibacterium_ASV3		-0.031655	0.0347076	0.361884	0.914444
	Anaerostipes_ASV45		-0.0426701	0.0475957	0.370188	0.914444
	Holdemania_ASV1643		-0.0262122	0.0296122	0.376294	0.914444
	Phascolarctobacterium_ASV58		-0.0669261	0.0760528	0.378573	0.914444
	Streptococcus_ASV140		0.0545605	0.0627411	0.384351	0.914444
	Bacteroides_ASV5		-0.0298093	0.0343533	0.385542	0.914444
	Eubacterium_hallii_group_ASV33		-0.0457987	0.0529988	0.387482	0.914444
	NA_ASV225		0.038657	0.0460843	0.401628	0.92549
	Butyricicoccus_ASV163		-0.0405772	0.0517884	0.433388	0.951933
	NA_ASV239		0.04843	0.063163	0.442984	0.951933
	NA_ASV363		-0.0335489	0.0440631	0.446362	0.951933
	Hungatella_ASV266		0.0417323	0.0565668	0.460741	0.951933
	Bilophila_ASV319		-0.0325559	0.0465281	0.484134	0.951933
	Lachnospiraceae_NK4A136_group_ASV39		0.0286901	0.0442503	0.516793	0.951933
	Marvinbryantia_ASV496		-0.0272022	0.0427707	0.524752	0.951933
	NA_ASV170		0.0302199	0.0481694	0.530411	0.951933
	UCG_003_ASV133		0.0310596	0.0519896	0.550097	0.951933
	Alistipes_ASV11		-0.0268344	0.0466109	0.5648	0.951933
	Ruminococcus_gauvreauii_group_ASV121		-0.0333529	0.0593567	0.574278	0.951933
	CAG_56_ASV159		-0.034509	0.0615361	0.574974	0.951933
	NA_ASV369		0.0227574	0.0416311	0.584757	0.951933
	Defluviitaleaceae_UCG_011_ASV1028		-0.0201777	0.0369946	0.585522	0.951933
	Ruminococcus_ASV41		-0.0257349	0.0495212	0.603596	0.951933
	Incertae_Sedis_ASV123		-0.0241577	0.0466538	0.604615	0.951933
	Eubacterium_ventriosum_group_ASV94		-0.0279244	0.0542643	0.606888	0.951933
	Dialister_ASV12		-0.0430304	0.0847835	0.611847	0.951933
	Paraprevotella_ASV152		-0.035497	0.0715762	0.61992	0.951933
	Parasutterella_ASV287		0.0261534	0.0569012	0.64573	0.951933
	Haemophilus_ASV189		0.0282018	0.0620432	0.649436	0.951933
	NA_ASV956		0.0138337	0.0308366	0.653711	0.951933
	Ruminococcus_torques_group_ASV55		0.0230906	0.0540235	0.669188	0.951933
	GCA_900066575_ASV337		-0.0192645	0.0452019	0.669924	0.951933
	Terrisporobacter_ASV194		0.0219291	0.0541749	0.685586	0.951933
	Flavonifractor_ASV447		-0.0191291	0.0479477	0.690179	0.951933
	NA_ASV774		0.0162641	0.0430269	0.705385	0.951933
	DTU089_ASV461		0.014701	0.040505	0.716676	0.951933
	Lachnoclostridium_ASV85		0.0189936	0.0524706	0.717334	0.951933
	Escherichia_Shigella_ASV2		0.0326726	0.0915436	0.721196	0.951933
	Lachnospiraceae_UCG_004_ASV190		-0.0206203	0.0594123	0.728603	0.951933
	Clostridium_sensu_stricto_1_ASV73		0.021451	0.062642	0.732065	0.951933
	Eubacterium_eligens_group_ASV50		-0.0195445	0.0581351	0.736737	0.951933
	UBA1819_ASV144		0.018178	0.0547935	0.74012	0.951933
	Coprobacillus_ASV661		0.0118564	0.0363907	0.744518	0.951933
	NA_ASV96		-0.0171962	0.0532448	0.746753	0.951933
	Paludicola_ASV584		0.0149268	0.0468651	0.750022	0.952217
	Lachnospiraceae_ND3007_group_ASV100		-0.0171381	0.0543359	0.752514	0.951933
	Intestinimonas_ASV610		0.0125003	0.0426027	0.76915	0.959175
	CAG_352_ASV56		0.019155	0.0743659	0.796759	0.979902
	Family_XIII_UCG_001_ASV321		-0.00999824	0.0426454	0.81463	0.981991
	NA_ASV1347		0.00646111	0.0276063	0.814937	0.981194
	Lachnospiraceae_AC2044_group_ASV226		0.0108836	0.0499578	0.827572	0.986972
	NA_ASV370		0.00802768	0.043377	0.853212	0.990664
	Parabacteroides_ASV22		-0.00910408	0.0529493	0.863501	0.990664
	Eubacterium_xylanophilum_group_ASV128		-0.00989984	0.0600647	0.86908	0.990664
	NA_ASV445		-0.00593029	0.0369898	0.872586	0.990664
	Veillonella_ASV454		0.00620182	0.0505588	0.902379	0.99195
	Dorea_ASV34		-0.00480397	0.046492	0.917715	0.99195
	Akkermansia_ASV106		0.00539368	0.0652894	0.934169	0.99195
	Barnesiella_ASV209		-0.0054189	0.0693971	0.937771	0.99195
	Oscillibacter_ASV259		-0.00366525	0.0503729	0.942008	0.99195
	Coprobacter_ASV720		0.0026625	0.0414	0.948744	0.99195
	Fusicatenibacter_ASV16		-0.00275136	0.0442451	0.950432	0.99195
	Intestinibacter_ASV71		-0.00354164	0.0621611	0.954555	0.99195
	Coprococcus_ASV38		-0.00234721	0.0466018	0.95982	0.99195
	Lachnospiraceae_UCG_010_ASV235		-0.00212996	0.0531299	0.968029	0.99231
	Lachnospiraceae_FCS020_group_ASV205		0.00160881	0.050078	0.974371	0.992962
	Prevotella_ASV393		-0.000361905	0.045225	0.993342	0.995689
	Eubacterium_siraeum_group_ASV57		0.000239373	0.0605468	0.995865	0.996601
	Associations between genus-level taxonomies and mental healht problems. ANCOM-BC linear regression models with child mental health problems and genus abundance. Model: sqrt(child mental health problems) ~ genus + age + sex + BMI + self-reported use of antibiotics + maternal education + time in mail + season of stool production + DNA isolation batch + sequencing run batch + first 10 genetic PCs. V…

## Sheet: Somatic problems
	Table 6. Single differential abundance analysis of somatic problems: ANCOM-BC differential abundance analyses (genus-level)
	Genus		B	se	p	p-corrected
	Hungatella_ASV266		0.153816	0.0540253	0.00441098	0.369823
	Anaerotruncus_ASV850		0.0903827	0.0335085	0.00697779	0.369823
	DTU089_ASV461		0.0854315	0.0382217	0.0253851	0.723013
	Coprobacillus_ASV661		0.0755217	0.0342159	0.0273092	0.723013
	NA_ASV225		0.095016	0.0449309	0.0344711	0.730788
	Defluviitaleaceae_UCG_011_ASV1028		0.0633429	0.0344119	0.0656852	0.734775
	Akkermansia_ASV106		0.111417	0.062355	0.0739723	0.734775
	Incertae_Sedis_ASV123		0.074873	0.0433909	0.0844509	0.734775
	Family_XIII_UCG_001_ASV321		0.0692577	0.0410372	0.0914681	0.734775
	Clostridium_sensu_stricto_1_ASV73		0.099056	0.0590285	0.0933456	0.734775
	Eubacterium_siraeum_group_ASV57		0.0980583	0.0587115	0.0948788	0.734775
	Flavonifractor_ASV447		0.0764979	0.0461526	0.0973324	0.734775
	Agathobacter_ASV1		-0.0661532	0.0400131	0.0982322	0.734775
	Lachnospiraceae_UCG_004_ASV190		-0.0899665	0.0569228	0.114018	0.734775
	Desulfovibrio_ASV420		0.0668028	0.0426152	0.117006	0.734775
	Ruminococcus_torques_group_ASV55		0.0766152	0.0499733	0.125225	0.734775
	Family_XIII_AD3011_group_ASV241		0.0662776	0.0436419	0.128716	0.734775
	Anaeroplasma_ASV334		-0.0553948	0.0367962	0.132174	0.734775
	Eubacterium_xylanophilum_group_ASV128		-0.0848798	0.0565318	0.133291	0.734775
	Fusicatenibacter_ASV16		-0.0619793	0.0431062	0.15047	0.734775
	Butyricimonas_ASV888		0.0603597	0.0422748	0.153325	0.734775
	Roseburia_ASV28		-0.0709878	0.050534	0.160126	0.734775
	CAG_56_ASV159		-0.0805152	0.0578241	0.16381	0.734775
	Collinsella_ASV345		0.056246	0.0406791	0.166851	0.734775
	NA_ASV363		0.058305	0.0429134	0.174251	0.73793
	Eubacterium_hallii_group_ASV33		0.0639874	0.0480398	0.182953	0.739171
	NA_ASV956		0.0395027	0.0300289	0.188386	0.739588
	Intestinibacter_ASV71		0.0744506	0.0581433	0.200419	0.755976
	UBA1819_ASV144		0.0661164	0.0524558	0.207582	0.756863
	Lachnospiraceae_ND3007_group_ASV100		-0.0632828	0.0511176	0.215728	0.762558
	NA_ASV239		0.0715742	0.059725	0.230727	0.788937
	Eubacterium_eligens_group_ASV50		0.0624883	0.0567536	0.271022	0.836029
	Prevotella_9_ASV23		0.119025	0.108325	0.271868	0.836029
	NA_ASV1347		0.0297632	0.02709	0.271892	0.836029
	Haemophilus_ASV189		-0.0617512	0.0568278	0.277202	0.836029
	UCG_002_ASV13		0.0414791	0.0391746	0.289551	0.837302
	Parasutterella_ASV287		0.0527774	0.0533885	0.322927	0.837334
	NA_ASV170		0.0439559	0.0446058	0.324375	0.837334
	Ruminococcus_gauvreauii_group_ASV121		-0.0551698	0.0571502	0.334371	0.837334
	Holdemania_ASV1643		0.0277662	0.0291615	0.341203	0.837334
	Barnesiella_ASV209		-0.0635713	0.066791	0.341231	0.837334
	NA_ASV36		-0.0720029	0.0759497	0.343012	0.837334
	Erysipelatoclostridium_ASV909		0.034474	0.0365879	0.346146	0.837334
	Oscillospira_ASV719		-0.0291955	0.0313923	0.35241	0.837334
	Dialister_ASV12		-0.07184	0.0807588	0.373689	0.837334
	NA_ASV109		-0.0577883	0.0652722	0.375955	0.837334
	Lachnospiraceae_UCG_001_ASV327		-0.0404682	0.0459393	0.378304	0.837334
	Bilophila_ASV319		0.0385347	0.0450867	0.39273	0.837334
	Odoribacter_ASV122		0.0443365	0.0521023	0.394714	0.837334
	Eubacterium_ventriosum_group_ASV94		-0.0449814	0.053185	0.397599	0.838727
	Coprobacter_ASV720		-0.0314617	0.0382025	0.410222	0.838727
	UCG_003_ASV133		-0.0420038	0.0519631	0.418914	0.838727
	Sutterella_ASV242		-0.0469039	0.0594818	0.430402	0.838727
	Marvinbryantia_ASV496		0.0298577	0.0413492	0.470109	0.838727
	NA_ASV96		-0.0363665	0.0503561	0.470239	0.838727
	NA_ASV217		-0.0378761	0.0542872	0.485328	0.838727
	Lachnospira_ASV70		-0.0421303	0.0605934	0.486855	0.838727
	NA_ASV19		0.035448	0.0510239	0.487377	0.838727
	Coprococcus_ASV38		0.0281775	0.0409479	0.491333	0.838727
	Oscillibacter_ASV259		0.0323007	0.0492298	0.511575	0.838727
	Ruminococcus_ASV41		-0.0295662	0.0455295	0.516153	0.838727
	Streptococcus_ASV140		-0.0387808	0.0606039	0.52219	0.838727
	Eubacterium_ruminantium_group_ASV67		-0.0438497	0.0685289	0.522274	0.838727
	Tyzzerella_ASV414		-0.0247008	0.0386438	0.522644	0.838727
	Butyricicoccus_ASV163		-0.032037	0.0509187	0.529159	0.838727
	NA_ASV774		0.0260166	0.0415208	0.530933	0.838727
	UCG_005_ASV83		0.0307424	0.049104	0.531301	0.838727
	NA_ASV440		0.0323245	0.0523807	0.537158	0.838727
	Lachnospiraceae_UCG_003_ASV380		-0.0210629	0.0398538	0.597468	0.876408
	Lachnospiraceae_FCS020_group_ASV205		0.0249821	0.0474017	0.598182	0.876408
	Holdemanella_ASV284		0.0269812	0.0529211	0.61022	0.876408
	NA_ASV377		0.0234499	0.047463	0.621272	0.876408
	Faecalibacterium_ASV3		-0.0156498	0.0317252	0.621816	0.876408
	Prevotella_ASV393		0.0205259	0.0427762	0.631467	0.876408
	NA_ASV445		-0.0173307	0.0363765	0.633739	0.876408
	Christensenellaceae_R_7_group_ASV17		-0.0256312	0.0548074	0.640032	0.876408
	Intestinimonas_ASV610		0.0192202	0.0419022	0.646326	0.876408
	CAG_352_ASV56		0.0319501	0.0697032	0.646708	0.876408
	Turicibacter_ASV216		0.0211104	0.0470128	0.653399	0.876713
	NA_ASV370		-0.0146509	0.0379204	0.699231	0.916213
	Colidextribacter_ASV323		-0.0181907	0.0479491	0.704402	0.916391
	Escherichia_Shigella_ASV2		-0.0319171	0.0880316	0.71693	0.916613
	Dorea_ASV34		0.0160346	0.0443782	0.717869	0.916613
	Subdoligranulum_ASV7		0.0126788	0.0365439	0.728659	0.917116
	Bacteroides_ASV5		-0.0108822	0.0331588	0.742756	0.926261
	GCA_900066575_ASV337		-0.0131102	0.0430621	0.760769	0.93548
	Ruminococcus_gnavus_group_ASV231		-0.0137392	0.0484158	0.776597	0.935777
	Lachnoclostridium_ASV85		-0.0137213	0.0492591	0.780616	0.936205
	Parabacteroides_ASV22		0.0127391	0.0490476	0.795089	0.9393
	Terrisporobacter_ASV194		0.0130806	0.0508584	0.797046	0.939645
	Romboutsia_ASV21		0.0135112	0.0578382	0.815285	0.945217
	NA_ASV369		0.00857779	0.0399628	0.830055	0.945217
	Lachnospiraceae_UCG_010_ASV235		0.0105232	0.0503307	0.834397	0.945217
	Anaerostipes_ASV45		0.00837563	0.0425578	0.844012	0.945217
	Paraprevotella_ASV152		0.0132985	0.0689699	0.847129	0.945217
	Bifidobacterium_ASV18		0.0091694	0.0545592	0.866531	0.952642
	Veillonella_ASV454		0.00767134	0.0476706	0.872137	0.953057
	Phascolarctobacterium_ASV58		0.00764267	0.0733444	0.916997	0.986212
	Blautia_ASV15		-0.00237604	0.0321618	0.941116	0.986212
	Alistipes_ASV11		-0.00307771	0.0427294	0.94257	0.986212
	Monoglobus_ASV107		-0.00276781	0.0456789	0.951693	0.986263
	Lachnospiraceae_NK4A136_group_ASV39		0.0022557	0.0420859	0.95726	0.988634
	Erysipelotrichaceae_UCG_003_ASV120		0.00194665	0.0507367	0.969396	0.988634
	Lachnospiraceae_AC2044_group_ASV226		-0.00110598	0.0450301	0.980405	0.988634
	Paludicola_ASV584		0.000765553	0.0438305	0.986067	0.988634
	NK4A214_group_ASV60		-0.000880465	0.0505802	0.986111	0.988634
	Associations between genus-level taxonomies and mental healht problems. ANCOM-BC linear regression models with child mental health problems and genus abundance. Model: sqrt(child mental health problems) ~ genus + age + sex + BMI + self-reported use of antibiotics + maternal education + time in mail + season of stool production + DNA isolation batch + sequencing run batch + first 10 genetic PCs. V…

## Sheet: Social problems
	Table 7. Single differential abundance analysis of social problems: ANCOM-BC differential abundance analyses (genus-level)
	Genus		B	se	p	p-corrected
	NA_ASV109		-0.15868	0.0622604	0.0108524	0.962182
	Erysipelatoclostridium_ASV909		-0.0708814	0.0355433	0.0461259	0.962182
	Tyzzerella_ASV414		-0.0544739	0.0348222	0.117738	0.962182
	Bacteroides_ASV5		-0.0482391	0.0312116	0.12223	0.962182
	Hungatella_ASV266		0.0756963	0.0499527	0.129439	0.962182
	Lachnospiraceae_AC2044_group_ASV226		0.0679861	0.0450061	0.130889	0.962182
	NK4A214_group_ASV60		0.0730558	0.0488749	0.134768	0.962182
	Anaerotruncus_ASV850		0.044599	0.0305305	0.143911	0.962182
	Prevotella_9_ASV23		0.144969	0.103092	0.159798	0.962182
	Eubacterium_ruminantium_group_ASV67		0.0897789	0.0657289	0.17184	0.962182
	Coprococcus_ASV38		0.0544294	0.040602	0.179953	0.962182
	Ruminococcus_gnavus_group_ASV231		-0.0596335	0.0448764	0.184025	0.962182
	Dorea_ASV34		0.0547353	0.0412616	0.18494	0.962182
	Family_XIII_UCG_001_ASV321		-0.05232	0.0398699	0.189518	0.962182
	Eubacterium_ventriosum_group_ASV94		-0.0635393	0.0506765	0.209977	0.962182
	Family_XIII_AD3011_group_ASV241		0.0504152	0.0410276	0.219357	0.962182
	Dialister_ASV12		-0.0926504	0.0765999	0.226471	0.962182
	Desulfovibrio_ASV420		0.0500217	0.0419852	0.233759	0.962182
	CAG_56_ASV159		-0.0641856	0.054733	0.241017	0.962182
	Alistipes_ASV11		-0.0482069	0.0415303	0.245357	0.962182
	NA_ASV377		0.0531079	0.0460275	0.248639	0.962182
	Erysipelotrichaceae_UCG_003_ASV120		-0.0548661	0.0484424	0.257466	0.962182
	Paludicola_ASV584		-0.0470604	0.04232	0.266289	0.962182
	Holdemanella_ASV284		0.0501082	0.0488431	0.304873	0.962182
	Butyricimonas_ASV888		0.041298	0.04039	0.306498	0.962182
	Parabacteroides_ASV22		-0.048878	0.0480718	0.309156	0.962182
	NA_ASV369		-0.0366473	0.0368274	0.319959	0.962182
	Roseburia_ASV28		-0.047704	0.0494361	0.334458	0.962182
	Terrisporobacter_ASV194		0.0480243	0.0502735	0.339212	0.962182
	NA_ASV225		0.0395387	0.0420688	0.347352	0.962182
	NA_ASV370		0.0353207	0.0379023	0.351638	0.962182
	NA_ASV774		-0.0364157	0.0391677	0.352372	0.962182
	Haemophilus_ASV189		0.0518343	0.0557122	0.352498	0.962182
	Romboutsia_ASV21		-0.0492745	0.0538292	0.360165	0.962182
	Agathobacter_ASV1		-0.0358052	0.0394709	0.364406	0.962182
	DTU089_ASV461		-0.0316438	0.0377506	0.402051	0.962182
	UCG_002_ASV13		0.0331457	0.0402275	0.410117	0.962182
	Incertae_Sedis_ASV123		-0.0334517	0.0422139	0.42793	0.962182
	Butyricicoccus_ASV163		0.0375262	0.0475197	0.429811	0.962182
	Lachnoclostridium_ASV85		0.0363578	0.0467864	0.436796	0.962182
	Clostridium_sensu_stricto_1_ASV73		0.0434294	0.0574879	0.449837	0.962182
	Anaerostipes_ASV45		0.0326576	0.0433468	0.451084	0.962182
	Defluviitaleaceae_UCG_011_ASV1028		0.0242155	0.0323103	0.453664	0.962182
	Escherichia_Shigella_ASV2		0.0613315	0.0826953	0.458204	0.962182
	Anaeroplasma_ASV334		-0.0258096	0.0358001	0.470933	0.962182
	Odoribacter_ASV122		-0.0350343	0.0490518	0.475231	0.962182
	NA_ASV239		0.0383175	0.055478	0.489948	0.962182
	Lachnospiraceae_UCG_010_ASV235		0.0318287	0.0481882	0.509152	0.962182
	Turicibacter_ASV216		0.030282	0.0465202	0.515045	0.962182
	Lachnospira_ASV70		-0.0354461	0.058134	0.542067	0.962182
	Eubacterium_hallii_group_ASV33		-0.0275652	0.0456222	0.545618	0.962182
	CAG_352_ASV56		0.0381019	0.0663789	0.56614	0.962182
	Oscillibacter_ASV259		-0.0246148	0.0460897	0.593203	0.962182
	Ruminococcus_torques_group_ASV55		0.0245961	0.0465179	0.597079	0.962182
	Faecalibacterium_ASV3		0.0159222	0.0308457	0.605902	0.962182
	Coprobacillus_ASV661		0.0161237	0.0314307	0.607752	0.962182
	NA_ASV19		-0.0237575	0.0472473	0.614484	0.962182
	NA_ASV363		-0.0195646	0.0389062	0.615102	0.962182
	Coprobacter_ASV720		0.0185247	0.0376813	0.622819	0.962182
	Blautia_ASV15		-0.0148725	0.0305085	0.625968	0.962182
	NA_ASV217		0.0248219	0.0521861	0.634313	0.962182
	Eubacterium_siraeum_group_ASV57		-0.0256621	0.0548771	0.640203	0.962182
	NA_ASV96		0.0214269	0.04731	0.65086	0.962182
	Holdemania_ASV1643		-0.0113088	0.0260895	0.665151	0.962182
	GCA_900066575_ASV337		0.017471	0.0407921	0.668527	0.962182
	UCG_005_ASV83		0.0190475	0.0465076	0.682301	0.962182
	Subdoligranulum_ASV7		-0.0134282	0.0342291	0.694964	0.962182
	NA_ASV36		-0.0266392	0.0717406	0.710399	0.962182
	NA_ASV1347		0.00968263	0.0263221	0.713112	0.962182
	Lachnospiraceae_UCG_003_ASV380		-0.0134864	0.0368325	0.7142	0.962182
	Intestinibacter_ASV71		0.0204129	0.0559411	0.715114	0.962182
	Ruminococcus_gauvreauii_group_ASV121		-0.018964	0.0541655	0.726262	0.962182
	Paraprevotella_ASV152		-0.0227754	0.0658258	0.729361	0.962182
	Eubacterium_xylanophilum_group_ASV128		0.0184006	0.054673	0.736694	0.962182
	NA_ASV170		0.0142038	0.0427964	0.739979	0.962182
	UCG_003_ASV133		0.015948	0.0489948	0.74471	0.962182
	Eubacterium_eligens_group_ASV50		0.017581	0.0541051	0.745199	0.962182
	Lachnospiraceae_ND3007_group_ASV100		-0.0154537	0.0495803	0.755278	0.962182
	Sutterella_ASV242		0.0175027	0.0568142	0.758115	0.962182
	Streptococcus_ASV140		0.0172746	0.0565069	0.760041	0.962182
	Prevotella_ASV393		-0.0115574	0.0396091	0.770411	0.962182
	Intestinimonas_ASV610		-0.0116134	0.0398406	0.770631	0.962182
	Bifidobacterium_ASV18		-0.0151427	0.0522858	0.772054	0.962182
	Christensenellaceae_R_7_group_ASV17		-0.013812	0.0493804	0.779691	0.962182
	Lachnospiraceae_UCG_001_ASV327		-0.011797	0.0427866	0.78275	0.962888
	NA_ASV445		0.00912742	0.0336715	0.786433	0.962182
	Bilophila_ASV319		0.0114647	0.0423293	0.786501	0.962182
	Oscillospira_ASV719		-0.00738857	0.0301926	0.806685	0.969842
	NA_ASV440		0.0115085	0.0494433	0.815913	0.972507
	NA_ASV956		0.00583218	0.0273925	0.831354	0.98053
	Ruminococcus_ASV41		0.00734112	0.0434786	0.865797	0.984682
	Parasutterella_ASV287		-0.00772589	0.0503536	0.878092	0.985009
	Barnesiella_ASV209		-0.00947225	0.0621956	0.878975	0.985009
	Lachnospiraceae_FCS020_group_ASV205		0.00659434	0.044457	0.882129	0.985009
	Lachnospiraceae_UCG_004_ASV190		-0.00767648	0.0537382	0.886425	0.985009
	Akkermansia_ASV106		-0.00784623	0.0591939	0.89457	0.985677
	Marvinbryantia_ASV496		-0.0039814	0.0386637	0.917948	0.987215
	Lachnospiraceae_NK4A136_group_ASV39		-0.00333682	0.0410291	0.935171	0.987215
	Flavonifractor_ASV447		0.00299069	0.0447743	0.9468	0.987215
	Collinsella_ASV345		-0.00210155	0.0362986	0.953863	0.987268
	Veillonella_ASV454		-0.00231904	0.0458106	0.959645	0.987268
	Fusicatenibacter_ASV16		-0.00175428	0.041307	0.966114	0.987268
	Monoglobus_ASV107		0.00178355	0.0424079	0.966454	0.987268
	Phascolarctobacterium_ASV58		-0.00220993	0.0693219	0.974558	0.987385
	Colidextribacter_ASV323		0.00131477	0.0437845	0.976042	0.987477
	UBA1819_ASV144		0.00115297	0.0497848	0.981513	0.987817
	Associations between genus-level taxonomies and mental healht problems. ANCOM-BC linear regression models with child mental health problems and genus abundance. Model: sqrt(child mental health problems) ~ genus + age + sex + BMI + self-reported use of antibiotics + maternal education + time in mail + season of stool production + DNA isolation batch + sequencing run batch + first 10 genetic PCs. V…

## Sheet: Thought problems
	Table 8. Single differential abundance analysis of thought problems: ANCOM-BC differential abundance analyses (genus-level)
	Genus		B	se	p	p-corrected
	NA_ASV109		-0.186217	0.0662602	0.00494793	0.52448
	Anaerotruncus_ASV850		0.074465	0.0315642	0.0182562	0.708075
	Desulfovibrio_ASV420		0.0979916	0.0425303	0.0212876	0.708075
	Tyzzerella_ASV414		-0.0779041	0.0364238	0.0324935	0.708075
	Erysipelotrichaceae_UCG_003_ASV120		-0.100405	0.0480383	0.0366372	0.708075
	Hungatella_ASV266		0.101966	0.0496757	0.0400797	0.708075
	Lachnospiraceae_ND3007_group_ASV100		-0.097812	0.0495382	0.0483678	0.732427
	NA_ASV170		0.0821895	0.0431163	0.0565477	0.748829
	Oscillibacter_ASV259		0.0865792	0.0470737	0.0658485	0.775549
	Flavonifractor_ASV447		0.0755528	0.0451145	0.0938058	0.855548
	Collinsella_ASV345		-0.0590607	0.0354102	0.0953202	0.855548
	Ruminococcus_gauvreauii_group_ASV121		-0.0902041	0.0542104	0.0961442	0.855548
	Butyricimonas_ASV888		0.0629716	0.0397105	0.112821	0.919928
	NA_ASV225		0.058064	0.0423552	0.170487	0.98798
	NA_ASV1347		0.0339964	0.0258756	0.189022	0.98798
	Butyricicoccus_ASV163		0.0597843	0.046822	0.201514	0.98798
	Lachnospiraceae_UCG_001_ASV327		-0.055985	0.0445263	0.208596	0.98798
	NA_ASV36		-0.0896763	0.0741397	0.226475	0.98798
	Anaeroplasma_ASV334		-0.0438146	0.0374627	0.242054	0.98798
	NA_ASV377		0.055676	0.0480343	0.246442	0.98798
	CAG_56_ASV159		-0.0634482	0.0554958	0.253027	0.98798
	Bifidobacterium_ASV18		-0.0603855	0.0529612	0.254205	0.98798
	Streptococcus_ASV140		-0.065603	0.0582628	0.260112	0.98798
	Lachnoclostridium_ASV85		0.0525611	0.0470098	0.263498	0.98798
	Coprobacter_ASV720		-0.0408783	0.0373374	0.273548	0.98798
	Eubacterium_ventriosum_group_ASV94		-0.0507155	0.0513629	0.323418	0.98798
	UBA1819_ASV144		0.0494116	0.0514114	0.336475	0.98798
	Romboutsia_ASV21		-0.051088	0.0551488	0.354212	0.98798
	Christensenellaceae_R_7_group_ASV17		0.0467551	0.0505941	0.355428	0.98798
	NA_ASV774		0.0346325	0.0389003	0.373303	0.98798
	Eubacterium_hallii_group_ASV33		-0.0403221	0.0454631	0.375155	0.98798
	UCG_005_ASV83		0.0411946	0.0478577	0.389267	0.98798
	Intestinimonas_ASV610		0.0341973	0.0400622	0.393358	0.98798
	Faecalibacterium_ASV3		-0.025446	0.0305512	0.404906	0.98798
	Bilophila_ASV319		0.03606	0.043551	0.407765	0.98798
	Fusicatenibacter_ASV16		-0.0315523	0.0408272	0.439689	0.98798
	Barnesiella_ASV209		-0.0488293	0.0633574	0.440882	0.98798
	Eubacterium_ruminantium_group_ASV67		0.0485592	0.0659908	0.461818	0.98798
	Family_XIII_UCG_001_ASV321		-0.0290481	0.0395663	0.462882	0.98798
	Intestinibacter_ASV71		-0.0410389	0.0566256	0.468622	0.98798
	Dorea_ASV34		0.0299846	0.0418305	0.473436	0.98798
	NA_ASV239		0.0411146	0.0573956	0.473792	0.98798
	Veillonella_ASV454		0.0323813	0.0460945	0.482368	0.98798
	Oscillospira_ASV719		0.0206252	0.0316482	0.514584	0.98798
	NA_ASV369		-0.0242018	0.0385282	0.529946	0.98798
	Terrisporobacter_ASV194		0.0307474	0.0490774	0.531014	0.98798
	GCA_900066575_ASV337		0.0257888	0.0412417	0.531721	0.98798
	NA_ASV445		-0.0220865	0.0358238	0.537438	0.98798
	Colidextribacter_ASV323		-0.027848	0.0452445	0.538189	0.98798
	Parasutterella_ASV287		0.031801	0.051842	0.539702	0.98798
	UCG_003_ASV133		0.029673	0.0490843	0.545661	0.98798
	Lachnospiraceae_UCG_004_ASV190		-0.0330904	0.0553047	0.549728	0.98798
	Eubacterium_eligens_group_ASV50		0.031991	0.0542744	0.555513	0.98798
	Parabacteroides_ASV22		0.0283801	0.0483781	0.557595	0.98798
	Monoglobus_ASV107		0.0253304	0.0432431	0.558011	0.98798
	Lachnospiraceae_FCS020_group_ASV205		-0.0264365	0.0453921	0.56021	0.98798
	Haemophilus_ASV189		0.0320109	0.0552345	0.562281	0.98798
	NA_ASV956		0.0163967	0.0287207	0.568053	0.98798
	Holdemania_ASV1643		-0.0151807	0.0268999	0.572514	0.98798
	NA_ASV96		0.0266753	0.0482633	0.58051	0.98798
	Subdoligranulum_ASV7		-0.0187395	0.0346704	0.588672	0.98798
	Prevotella_9_ASV23		0.0567459	0.105604	0.591034	0.98798
	NA_ASV363		0.0214347	0.040403	0.595764	0.98798
	Prevotella_ASV393		0.0199187	0.0406157	0.623813	0.98798
	NA_ASV19		-0.0220584	0.0471885	0.640155	0.98798
	Ruminococcus_ASV41		-0.0204138	0.0437043	0.640303	0.98798
	Erysipelatoclostridium_ASV909		-0.0157703	0.0344742	0.647445	0.98798
	Holdemanella_ASV284		0.0195947	0.0495	0.692113	0.98798
	Paraprevotella_ASV152		-0.0247024	0.0677212	0.715291	0.98798
	DTU089_ASV461		0.0134392	0.0372796	0.718582	0.98798
	Alistipes_ASV11		-0.013765	0.0401452	0.731653	0.98798
	Lachnospira_ASV70		-0.0194225	0.0575968	0.735973	0.98798
	Eubacterium_xylanophilum_group_ASV128		0.0184506	0.0550889	0.737714	0.98798
	Eubacterium_siraeum_group_ASV57		0.0185172	0.0556831	0.739552	0.98798
	Bacteroides_ASV5		0.0105438	0.0328564	0.748275	0.98798
	Phascolarctobacterium_ASV58		0.0220524	0.0700956	0.753044	0.98798
	Blautia_ASV15		-0.0092251	0.0303178	0.760942	0.98798
	Anaerostipes_ASV45		0.0123479	0.0427334	0.772632	0.98798
	Incertae_Sedis_ASV123		0.0113093	0.0443781	0.79886	0.98798
	Akkermansia_ASV106		0.0137629	0.0591589	0.816026	0.98798
	Marvinbryantia_ASV496		-0.00869582	0.0389463	0.823303	0.98798
	Lachnospiraceae_NK4A136_group_ASV39		-0.00844214	0.0383606	0.825809	0.98798
	Defluviitaleaceae_UCG_011_ASV1028		0.00715096	0.0331699	0.829307	0.98798
	Escherichia_Shigella_ASV2		-0.017577	0.0837593	0.833804	0.98798
	Lachnospiraceae_AC2044_group_ASV226		0.00841791	0.0462219	0.85548	0.98798
	Clostridium_sensu_stricto_1_ASV73		-0.0101488	0.0576748	0.860307	0.98798
	Agathobacter_ASV1		0.00684345	0.0394165	0.862162	0.98798
	CAG_352_ASV56		-0.0114436	0.0688435	0.867973	0.98798
	Family_XIII_AD3011_group_ASV241		-0.00659084	0.0426484	0.877244	0.98798
	Coprobacillus_ASV661		0.00457814	0.0309851	0.882467	0.98798
	NA_ASV217		0.00703853	0.0528412	0.894079	0.98798
	NA_ASV370		-0.00479819	0.0366095	0.8957	0.98798
	UCG_002_ASV13		0.00461991	0.0403843	0.908931	0.98798
	Coprococcus_ASV38		-0.00443101	0.0411393	0.914253	0.98798
	Odoribacter_ASV122		-0.00527071	0.0500037	0.916053	0.98798
	Ruminococcus_torques_group_ASV55		-0.00514076	0.048926	0.916308	0.98798
	Ruminococcus_gnavus_group_ASV231		-0.00453335	0.0449454	0.919656	0.98798
	Dialister_ASV12		-0.00669922	0.078028	0.931574	0.98798
	NA_ASV440		-0.00433387	0.0506271	0.931774	0.98798
	Lachnospiraceae_UCG_003_ASV380		0.00286502	0.0370569	0.938366	0.98798
	Lachnospiraceae_UCG_010_ASV235		-0.00328693	0.0488083	0.946312	0.98798
	Sutterella_ASV242		-0.00275923	0.0571044	0.961461	0.989211
	NK4A214_group_ASV60		0.00200998	0.0493788	0.967525	0.988929
	Roseburia_ASV28		-0.0019524	0.0479975	0.967551	0.989459
	Paludicola_ASV584		-0.000144232	0.0421077	0.997267	0.998469
	Turicibacter_ASV216		0.000103186	0.0455808	0.997475	0.998469
	Associations between genus-level taxonomies and mental healht problems. ANCOM-BC linear regression models with child mental health problems and genus abundance. Model: sqrt(child mental health problems) ~ genus + age + sex + BMI + self-reported use of antibiotics + maternal education + time in mail + season of stool production + DNA isolation batch + sequencing run batch + first 10 genetic PCs. V…

## Sheet: Attention problems
	Table 9. Single differential abundance analysis of attention problems: ANCOM-BC differential abundance analyses (genus-level)
	Genus		B	se	p	p-corrected
	Tyzzerella_ASV414		-0.0763723	0.0330055	0.0206532	0.989801
	Eubacterium_eligens_group_ASV50		0.101314	0.0471103	0.0316248	0.989801
	Veillonella_ASV454		0.0797637	0.0394215	0.0429656	0.989801
	Haemophilus_ASV189		0.0855357	0.0473483	0.0709177	0.989801
	Paraprevotella_ASV152		-0.107315	0.0595398	0.0715971	0.989801
	Christensenellaceae_R_7_group_ASV17		0.0757946	0.0427052	0.0760756	0.989801
	Escherichia_Shigella_ASV2		0.127208	0.0731063	0.0818976	0.989801
	DTU089_ASV461		-0.0531949	0.0318763	0.0956981	0.989801
	NA_ASV445		0.0492067	0.0303622	0.104965	0.989801
	Desulfovibrio_ASV420		0.0565887	0.0374076	0.13057	0.989801
	NA_ASV377		0.055329	0.0398277	0.164465	0.989801
	Erysipelatoclostridium_ASV909		-0.0418441	0.0307858	0.174028	0.989801
	Butyricimonas_ASV888		0.0452224	0.0343582	0.188092	0.989801
	Barnesiella_ASV209		-0.0730175	0.0558308	0.190903	0.989801
	Ruminococcus_torques_group_ASV55		-0.0548597	0.0423588	0.195212	0.989801
	Bifidobacterium_ASV18		-0.0583083	0.0451062	0.196013	0.989801
	Eubacterium_siraeum_group_ASV57		0.0627296	0.0486649	0.197288	0.989801
	Prevotella_9_ASV23		0.117192	0.0909161	0.197416	0.989801
	Romboutsia_ASV21		-0.0604259	0.0473268	0.201659	0.989801
	Holdemanella_ASV284		0.0527536	0.0424165	0.213801	0.989801
	Anaerotruncus_ASV850		0.032962	0.0270597	0.223424	0.989801
	Roseburia_ASV28		-0.0509886	0.0421995	0.226519	0.989801
	CAG_56_ASV159		-0.0588861	0.048716	0.2271	0.989801
	Defluviitaleaceae_UCG_011_ASV1028		0.0342239	0.0283675	0.227724	0.989801
	Hungatella_ASV266		0.0504911	0.0430186	0.240455	0.989801
	Lachnospiraceae_UCG_001_ASV327		-0.0433121	0.0385218	0.260761	0.991559
	Alistipes_ASV11		-0.038633	0.0344681	0.262476	0.991559
	GCA_900066575_ASV337		-0.0398762	0.0360308	0.268435	0.991559
	Monoglobus_ASV107		0.0378827	0.037586	0.313556	0.9937
	Lachnospiraceae_ND3007_group_ASV100		-0.0433819	0.043384	0.317031	0.9937
	Incertae_Sedis_ASV123		-0.03634	0.0374986	0.332023	0.9937
	NA_ASV440		-0.0420311	0.0445405	0.345379	0.9937
	Marvinbryantia_ASV496		-0.0310393	0.0336452	0.356658	0.9937
	Intestinibacter_ASV71		0.0446801	0.0493582	0.365213	0.9937
	NA_ASV109		-0.0540514	0.0598515	0.366403	0.9937
	Lachnoclostridium_ASV85		0.0371919	0.0417309	0.372721	0.9937
	Paludicola_ASV584		-0.031085	0.0377972	0.41076	0.9937
	NA_ASV1347		0.0179556	0.0228969	0.433018	0.9937
	Bacteroides_ASV5		-0.0206802	0.0265461	0.435713	0.9937
	Lachnospiraceae_UCG_010_ASV235		0.0330248	0.0429347	0.441566	0.9937
	Family_XIII_UCG_001_ASV321		-0.0272426	0.0354372	0.442127	0.9937
	Colidextribacter_ASV323		-0.0283807	0.0389303	0.465975	0.9937
	Collinsella_ASV345		-0.022764	0.0315002	0.469805	0.9937
	Coprobacillus_ASV661		0.0190242	0.027151	0.483422	0.9937
	Anaeroplasma_ASV334		-0.0216563	0.0325895	0.506307	0.9937
	Ruminococcus_gauvreauii_group_ASV121		0.03139	0.0480985	0.51405	0.9937
	Eubacterium_hallii_group_ASV33		-0.0262317	0.0406515	0.519304	0.9937
	Lachnospiraceae_NK4A136_group_ASV39		0.0221892	0.0371498	0.550056	0.9937
	UCG_005_ASV83		0.023624	0.0405388	0.560163	0.9937
	Eubacterium_ruminantium_group_ASV67		0.0328002	0.0574882	0.568358	0.9937
	NA_ASV217		0.025284	0.0459084	0.581713	0.9937
	Lachnospiraceae_AC2044_group_ASV226		0.0218741	0.0400629	0.585024	0.9937
	Ruminococcus_ASV41		-0.0209656	0.039148	0.592173	0.9937
	Coprococcus_ASV38		0.0180889	0.0346459	0.601503	0.9937
	Agathobacter_ASV1		-0.0175001	0.0339845	0.606559	0.9937
	Blautia_ASV15		-0.0134757	0.0266509	0.613272	0.9937
	Erysipelotrichaceae_UCG_003_ASV120		-0.0213746	0.0423586	0.613807	0.9937
	NA_ASV239		-0.0244217	0.0508053	0.630602	0.9937
	NA_ASV369		-0.0146912	0.0315403	0.641463	0.9937
	Coprobacter_ASV720		0.0155994	0.0338842	0.645074	0.9937
	Fusicatenibacter_ASV16		-0.0143118	0.033545	0.669385	0.9937
	Subdoligranulum_ASV7		-0.013244	0.0315924	0.674861	0.9937
	Terrisporobacter_ASV194		-0.0181096	0.0442256	0.682202	0.9937
	Butyricicoccus_ASV163		-0.0171003	0.041943	0.683411	0.9937
	Holdemania_ASV1643		0.00978016	0.0240409	0.684206	0.9937
	Streptococcus_ASV140		0.0177169	0.0499253	0.722949	0.9937
	Lachnospiraceae_FCS020_group_ASV205		-0.013817	0.0393799	0.725763	0.9937
	NK4A214_group_ASV60		0.0150468	0.0430289	0.726875	0.9937
	NA_ASV170		-0.0125932	0.0378153	0.738925	0.9937
	Lachnospiraceae_UCG_004_ASV190		0.0158312	0.0482188	0.742674	0.9937
	NA_ASV19		0.0133597	0.0418113	0.749058	0.9937
	Oscillospira_ASV719		-0.00866558	0.0278324	0.755479	0.9937
	UBA1819_ASV144		0.0131641	0.0431723	0.760387	0.9937
	Lachnospira_ASV70		0.0147581	0.0508395	0.77165	0.9937
	CAG_352_ASV56		0.0169885	0.0586251	0.771926	0.9937
	Oscillibacter_ASV259		-0.0113684	0.040024	0.77622	0.9937
	Faecalibacterium_ASV3		-0.0074323	0.0272851	0.785185	0.9937
	Sutterella_ASV242		0.0129189	0.0501312	0.796463	0.9937
	Bilophila_ASV319		0.00880291	0.0373719	0.813871	0.9937
	Phascolarctobacterium_ASV58		0.0134822	0.0625264	0.829261	0.9937
	NA_ASV370		0.00710594	0.033311	0.831085	0.9937
	Odoribacter_ASV122		-0.00905487	0.0431017	0.833573	0.9937
	Akkermansia_ASV106		0.0107445	0.0517656	0.83557	0.9937
	Family_XIII_AD3011_group_ASV241		0.00748277	0.0360449	0.835595	0.9937
	NA_ASV225		-0.00745406	0.0375756	0.842742	0.9937
	Dialister_ASV12		-0.0123386	0.0675595	0.855089	0.9937
	Lachnospiraceae_UCG_003_ASV380		0.00563175	0.0344349	0.870016	0.9937
	Intestinimonas_ASV610		0.00507846	0.0335122	0.879557	0.9937
	NA_ASV96		0.006432	0.0429675	0.881036	0.9937
	NA_ASV36		-0.00896178	0.0627739	0.886478	0.9937
	NA_ASV363		-0.00482658	0.0353812	0.891504	0.9937
	Parabacteroides_ASV22		-0.00535287	0.0391923	0.891509	0.9937
	Anaerostipes_ASV45		0.0049659	0.0385053	0.897433	0.9937
	Prevotella_ASV393		-0.00348443	0.0337866	0.917931	0.9937
	Clostridium_sensu_stricto_1_ASV73		-0.00498521	0.0494824	0.919708	0.9937
	UCG_002_ASV13		0.00312084	0.0313838	0.920764	0.9937
	Flavonifractor_ASV447		0.00342975	0.0381869	0.928467	0.9937
	UCG_003_ASV133		0.00381166	0.0427836	0.928971	0.9937
	NA_ASV956		-0.00216008	0.0255446	0.932607	0.9937
	Eubacterium_xylanophilum_group_ASV128		-0.00232211	0.0488695	0.96207	0.994471
	Parasutterella_ASV287		0.002066	0.045483	0.963737	0.994261
	Turicibacter_ASV216		0.00149408	0.0399306	0.97016	0.994671
	Eubacterium_ventriosum_group_ASV94		-0.00121401	0.0437363	0.977851	0.994442
	Dorea_ASV34		0.00089656	0.0376203	0.980986	0.994671
	Ruminococcus_gnavus_group_ASV231		-0.000613247	0.0390089	0.987462	0.995174
	NA_ASV774		-0.000223082	0.0351012	0.991578	0.995601
	Associations between genus-level taxonomies and mental healht problems. ANCOM-BC linear regression models with child mental health problems and genus abundance. Model: sqrt(child mental health problems) ~ genus + age + sex + BMI + self-reported use of antibiotics + maternal education + time in mail + season of stool production + DNA isolation batch + sequencing run batch + first 10 genetic PCs. V…

## Sheet: Rule-breaking behavior
	Table 10. Single differential abundance analysis of rule-breaking behavior: ANCOM-BC differential abundance analyses (genus-level)
	Genus		B	se	p	p-corrected
	Eubacterium_ruminantium_group_ASV67		0.213853	0.0787651	0.00663152	0.340744
	Erysipelatoclostridium_ASV909		-0.109759	0.0414272	0.00801249	0.340744
	Anaeroplasma_ASV334		-0.107038	0.04139	0.00969924	0.340744
	NA_ASV109		-0.186535	0.0770808	0.0154868	0.365087
	Ruminococcus_ASV41		0.116895	0.050381	0.0201899	0.365087
	Blautia_ASV15		-0.0743171	0.0331744	0.0250823	0.365087
	Romboutsia_ASV21		-0.143162	0.0638838	0.0250969	0.365087
	Prevotella_9_ASV23		0.267584	0.122045	0.02839	0.365087
	Tyzzerella_ASV414		-0.0913404	0.0423495	0.0311082	0.367525
	Bifidobacterium_ASV18		-0.119359	0.0599969	0.0466438	0.483219
	Subdoligranulum_ASV7		-0.0786306	0.0401967	0.0503669	0.485354
	NA_ASV445		0.0768465	0.0408188	0.0596028	0.526491
	Turicibacter_ASV216		-0.0977758	0.054087	0.07077	0.577047
	Anaerotruncus_ASV850		0.0632485	0.036853	0.0862936	0.614062
	Erysipelotrichaceae_UCG_003_ASV120		-0.0972366	0.0576794	0.0917521	0.620233
	Lachnospiraceae_FCS020_group_ASV205		-0.0875558	0.052607	0.0961196	0.620233
	Eubacterium_siraeum_group_ASV57		0.105181	0.0636933	0.0986204	0.624706
	Oscillospira_ASV719		-0.0565905	0.0359404	0.115304	0.676219
	Eubacterium_eligens_group_ASV50		0.0969404	0.0640242	0.129628	0.723186
	Eubacterium_xylanophilum_group_ASV128		0.0906152	0.0639129	0.156166	0.826215
	Family_XIII_UCG_001_ASV321		-0.065395	0.0477139	0.170856	0.858996
	NA_ASV377		0.0721691	0.0554413	0.193029	0.887666
	Ruminococcus_gnavus_group_ASV231		-0.0646232	0.0505976	0.200702	0.89274
	Colidextribacter_ASV323		-0.0678488	0.0530785	0.20084	0.89274
	NA_ASV239		0.0844445	0.0679305	0.213907	0.901311
	Ruminococcus_gauvreauii_group_ASV121		-0.0767776	0.0644339	0.233489	0.913069
	Lachnospira_ASV70		0.0773626	0.0662395	0.24252	0.916878
	Marvinbryantia_ASV496		-0.0511382	0.0457529	0.263993	0.917146
	Terrisporobacter_ASV194		-0.0642375	0.0586174	0.273078	0.917146
	Lachnospiraceae_UCG_010_ASV235		0.0631811	0.0578384	0.274797	0.917146
	Lachnospiraceae_NK4A136_group_ASV39		0.0497699	0.0467233	0.28695	0.917146
	Agathobacter_ASV1		-0.0486498	0.0462441	0.292604	0.917146
	Bilophila_ASV319		0.0537479	0.0511253	0.293146	0.921577
	Oscillibacter_ASV259		-0.0562362	0.0540929	0.29845	0.917146
	Incertae_Sedis_ASV123		-0.0506936	0.0503654	0.314306	0.922478
	Anaerostipes_ASV45		-0.0487496	0.0490044	0.319762	0.92306
	Flavonifractor_ASV447		0.0511802	0.0520452	0.325555	0.923906
	Desulfovibrio_ASV420		0.047187	0.0480435	0.326423	0.924488
	Akkermansia_ASV106		-0.0608902	0.0680735	0.370945	0.945351
	NA_ASV225		0.0446197	0.0510038	0.382149	0.945351
	Eubacterium_hallii_group_ASV33		-0.0467706	0.0542499	0.388974	0.945351
	Coprobacillus_ASV661		0.0311225	0.0368357	0.398407	0.945351
	UCG_003_ASV133		-0.0471777	0.0561313	0.400262	0.945351
	Haemophilus_ASV189		-0.055432	0.066753	0.40615	0.945351
	Butyricimonas_ASV888		0.038061	0.0462445	0.410519	0.945351
	Escherichia_Shigella_ASV2		-0.0793129	0.0974384	0.415572	0.945351
	NA_ASV370		0.0366563	0.0456786	0.421828	0.945351
	Dialister_ASV12		-0.0716523	0.091883	0.435796	0.946487
	Holdemanella_ASV284		0.0439583	0.0573265	0.443138	0.948281
	Coprococcus_ASV38		-0.0336136	0.0462384	0.467063	0.953366
	Dorea_ASV34		-0.0351865	0.0488759	0.471246	0.954956
	Ruminococcus_torques_group_ASV55		-0.0395061	0.0552123	0.474375	0.953366
	NA_ASV170		0.0346187	0.05165	0.502867	0.954956
	Faecalibacterium_ASV3		-0.0243012	0.0362887	0.503249	0.954956
	Christensenellaceae_R_7_group_ASV17		0.0380444	0.0593202	0.52143	0.954956
	Veillonella_ASV454		-0.0337704	0.0541648	0.533042	0.954956
	Butyricicoccus_ASV163		-0.0334441	0.054252	0.537444	0.954956
	Lachnospiraceae_UCG_004_ASV190		0.0387838	0.0639969	0.54446	0.954956
	Lachnospiraceae_UCG_001_ASV327		-0.0305727	0.0512499	0.550688	0.954956
	NA_ASV369		-0.0260513	0.0440583	0.555126	0.954956
	Lachnospiraceae_UCG_003_ASV380		-0.0248578	0.0423521	0.557194	0.955839
	Holdemania_ASV1643		0.0184624	0.0318829	0.562719	0.954956
	Alistipes_ASV11		-0.0272173	0.0474497	0.566308	0.956246
	Prevotella_ASV393		-0.0259252	0.0476497	0.586943	0.964033
	UBA1819_ASV144		-0.0309284	0.0591374	0.600751	0.965147
	DTU089_ASV461		-0.0227454	0.0436486	0.602612	0.968566
	Lachnospiraceae_ND3007_group_ASV100		-0.0282731	0.0585455	0.629009	0.979554
	Phascolarctobacterium_ASV58		0.0386898	0.0839723	0.644963	0.983263
	Streptococcus_ASV140		-0.029504	0.0681308	0.664847	0.983491
	Collinsella_ASV345		-0.0185105	0.0437519	0.672135	0.983491
	Lachnoclostridium_ASV85		0.0227168	0.0552858	0.681378	0.983491
	Family_XIII_AD3011_group_ASV241		-0.0199246	0.0492382	0.685839	0.98364
	Odoribacter_ASV122		0.0229483	0.0571383	0.688073	0.983491
	NA_ASV36		0.0340983	0.0858493	0.691567	0.983491
	Monoglobus_ASV107		0.0190379	0.0507328	0.707418	0.984875
	NA_ASV956		-0.0115189	0.0320389	0.7194	0.985082
	NA_ASV217		-0.0200313	0.0618794	0.746232	0.985082
	NK4A214_group_ASV60		0.0177306	0.0575361	0.757834	0.985082
	Fusicatenibacter_ASV16		-0.0128704	0.0455309	0.777356	0.985082
	Lachnospiraceae_AC2044_group_ASV226		0.0151342	0.0537302	0.778221	0.985082
	Barnesiella_ASV209		-0.0206665	0.0755305	0.784472	0.985082
	UCG_002_ASV13		0.0120793	0.0455197	0.790859	0.985082
	CAG_352_ASV56		0.0208263	0.0795772	0.793683	0.985082
	Roseburia_ASV28		0.0146845	0.0567698	0.795835	0.985082
	Paraprevotella_ASV152		0.0195626	0.0794899	0.805394	0.985082
	NA_ASV19		0.013149	0.055034	0.811338	0.985082
	NA_ASV363		0.0101262	0.0470972	0.829843	0.985323
	Intestinimonas_ASV610		0.00904768	0.0465108	0.845898	0.985323
	GCA_900066575_ASV337		0.00914392	0.0483539	0.849917	0.985323
	NA_ASV774		-0.00880879	0.0473307	0.852282	0.985323
	Parasutterella_ASV287		0.0108412	0.0611099	0.859205	0.985639
	Paludicola_ASV584		-0.00864796	0.0502873	0.863444	0.985653
	Bacteroides_ASV5		-0.00652365	0.0389424	0.86691	0.985653
	UCG_005_ASV83		0.0086528	0.0565683	0.878528	0.985738
	NA_ASV96		-0.00786544	0.0561885	0.888667	0.985738
	NA_ASV1347		0.00370299	0.0305716	0.903554	0.988425
	CAG_56_ASV159		-0.00641917	0.0649993	0.921344	0.990193
	NA_ASV440		0.00543157	0.0588931	0.926515	0.991241
	Defluviitaleaceae_UCG_011_ASV1028		-0.00304559	0.0381409	0.936382	0.991941
	Eubacterium_ventriosum_group_ASV94		-0.00443	0.0597777	0.940901	0.991241
	Coprobacter_ASV720		-0.00260864	0.0448072	0.953586	0.993162
	Clostridium_sensu_stricto_1_ASV73		-0.00316041	0.0676577	0.962757	0.993816
	Parabacteroides_ASV22		-0.0015489	0.0559671	0.977915	0.994337
	Hungatella_ASV266		-0.000383567	0.0579542	0.988109	0.995839
	Intestinibacter_ASV71		-0.000113092	0.0667272	0.989793	0.996021
	Sutterella_ASV242		0.000815922	0.0680436	0.989888	0.995167
	Associations between genus-level taxonomies and mental healht problems. ANCOM-BC linear regression models with child mental health problems and genus abundance. Model: sqrt(child mental health problems) ~ genus + age + sex + BMI + self-reported use of antibiotics + maternal education + time in mail + season of stool production + DNA isolation batch + sequencing run batch + first 10 genetic PCs. V…

[truncated: 1 more sheets: Aggressive behavior]
