# Supplementary material for: The gut microbiome and child mental health: A population-based study
Source: Brain Behav Immun. Author manuscript; Available in PMC 2023 Feb 9. (PMC7614161; doi:10.1016/j.bbi.2022.12.006)
Supplement: Supplementary Material [file EMS164585-supplement-Supplementary_Material.zip › 1-s2.0-S0889159122004640-mmc5.xlsx]

## Sheet: Internalizing problems
	Table 1. Single differential abundance analysis of internalizing problems: linear regression models (genus-level)
	Genus		B	se	p	p-corrected
	Lachnospira_ASV70		-8.82732	3.6255	0.0149996	0.756921
	UCG_003_ASV133		-3.3194	1.50597	0.0276429	0.756921
	Subdoligranulum_ASV7		-38.7452	17.8088	0.0297162	0.756921
	NA_ASV217		-5.32071	2.59068	0.0401443	0.756921
	CAG_56_ASV159		-2.56567	1.26361	0.0424636	0.756921
	Prevotella_9_ASV23		107.464	58.1768	0.0648869	0.756921
	Anaerostipes_ASV45		-11.2046	6.10762	0.0667454	0.756921
	NA_ASV440		2.99797	1.63741	0.0672819	0.756921
	NA_ASV109		-15.2287	8.87142	0.0862287	0.862287
	Agathobacter_ASV1		-29.8502	19.3167	0.122452	0.868206
	Butyricicoccus_ASV163		-2.92199	1.91111	0.126456	0.868206
	Parasutterella_ASV287		2.73864	1.8312	0.134953	0.868206
	Lachnoclostridium_ASV85		7.47711	5.11903	0.14429	0.868206
	Marvinbryantia_ASV496		-0.61442	0.425575	0.148991	0.868206
	Fusicatenibacter_ASV16		-7.60677	5.27497	0.149467	0.868206
	Erysipelatoclostridium_ASV909		-0.36262	0.260907	0.164754	0.868206
	CAG_352_ASV56		11.6101	8.35761	0.164957	0.868206
	Dorea_ASV34		-5.30373	3.98527	0.183417	0.868206
	Phascolarctobacterium_ASV58		-10.1212	7.66089	0.186625	0.868206
	Roseburia_ASV28		-9.40446	7.22061	0.192935	0.868206
	Holdemanella_ASV284		-1.69381	1.37988	0.219797	0.941986
	Ruminococcus_torques_group_ASV55		5.46177	4.67684	0.243032	0.952936
	Romboutsia_ASV21		-8.29126	7.18664	0.248779	0.952936
	UBA1819_ASV144		1.61097	1.43182	0.26069	0.952936
	Oscillibacter_ASV259		0.814749	0.744537	0.273973	0.952936
	Veillonella_ASV454		1.13081	1.03621	0.275293	0.952936
	Family_XIII_AD3011_group_ASV241		-1.06001	1.00538	0.291873	0.956955
	Akkermansia_ASV106		5.28621	5.18169	0.307788	0.956955
	Incertae_Sedis_ASV123		-2.93287	2.92333	0.315871	0.956955
	Sutterella_ASV242		-1.8252	1.83724	0.320629	0.956955
	Paraprevotella_ASV152		-3.4698	3.6482	0.341686	0.956955
	Flavonifractor_ASV447		-0.482525	0.509264	0.343517	0.956955
	Bifidobacterium_ASV18		11.7931	12.6383	0.350884	0.956955
	Intestinibacter_ASV71		-2.18299	2.45812	0.374622	0.958896
	Lachnospiraceae_UCG_004_ASV190		-1.04486	1.20501	0.38601	0.958896
	Blautia_ASV15		-11.4174	14.0372	0.416118	0.958896
	NA_ASV36		20.0096	24.6086	0.416263	0.958896
	NA_ASV225		-0.519469	0.644949	0.420674	0.958896
	Lachnospiraceae_NK4A136_group_ASV39		-7.61452	9.46003	0.420978	0.958896
	Christensenellaceae_R_7_group_ASV17		11.6437	14.9516	0.436225	0.958896
	Intestinimonas_ASV610		-0.321158	0.418065	0.442471	0.958896
	Coprobacter_ASV720		-0.305755	0.402423	0.447485	0.958896
	Bilophila_ASV319		-0.396706	0.539722	0.462426	0.96566
	Anaerotruncus_ASV850		0.419099	0.582712	0.472101	0.96566
	NA_ASV170		1.90941	2.72962	0.484323	0.968646
	Terrisporobacter_ASV194		0.683797	1.01849	0.502065	0.971064
	Erysipelotrichaceae_UCG_003_ASV120		-0.934481	1.40846	0.507111	0.971064
	Eubacterium_eligens_group_ASV50		3.09904	4.918	0.528683	0.98401
	Ruminococcus_ASV41		-7.57418	12.6356	0.548961	0.98401
	Eubacterium_xylanophilum_group_ASV128		-0.989517	1.78025	0.578398	0.98401
	Eubacterium_hallii_group_ASV33		-3.03233	5.61872	0.589483	0.98401
	Coprococcus_ASV38		4.19562	7.97566	0.598918	0.98401
	Turicibacter_ASV216		0.703486	1.36449	0.606221	0.98401
	NA_ASV774		0.230946	0.462195	0.617368	0.98401
	Defluviitaleaceae_UCG_011_ASV1028		0.110797	0.224217	0.621262	0.98401
	GCA_900066575_ASV337		-0.189178	0.390166	0.627832	0.98401
	Parabacteroides_ASV22		-3.09097	6.75117	0.647123	0.98401
	Lachnospiraceae_UCG_001_ASV327		-0.303722	0.666587	0.648707	0.98401
	Lachnospiraceae_ND3007_group_ASV100		-0.620431	1.40622	0.65912	0.98401
	DTU089_ASV461		0.143693	0.359932	0.689777	0.98401
	NA_ASV19		4.9556	12.9762	0.702583	0.98401
	Clostridium_sensu_stricto_1_ASV73		-1.87012	5.00095	0.708485	0.98401
	NA_ASV377		-0.588559	1.69191	0.727983	0.98401
	Hungatella_ASV266		0.930122	2.67623	0.72822	0.98401
	Paludicola_ASV584		-0.153525	0.448928	0.732406	0.98401
	Ruminococcus_gauvreauii_group_ASV121		0.561359	1.69824	0.741021	0.98401
	Colidextribacter_ASV323		-0.230643	0.717852	0.748024	0.98401
	Eubacterium_siraeum_group_ASV57		-1.59209	5.76117	0.782313	0.98401
	Alistipes_ASV11		-4.30175	16.2167	0.790836	0.98401
	Barnesiella_ASV209		-0.993965	3.98542	0.80308	0.98401
	Lachnospiraceae_FCS020_group_ASV205		-0.167373	0.684867	0.80696	0.98401
	Faecalibacterium_ASV3		8.12071	33.5232	0.808622	0.98401
	Streptococcus_ASV140		1.18701	5.07315	0.815028	0.98401
	Odoribacter_ASV122		-0.442979	1.982	0.823171	0.98401
	UCG_002_ASV13		3.47926	15.8581	0.826365	0.98401
	Dialister_ASV12		2.7314	12.8786	0.832062	0.98401
	NA_ASV239		0.453779	2.75787	0.869325	0.98401
	NA_ASV96		-0.396565	2.75579	0.885594	0.98401
	Monoglobus_ASV107		-0.181296	1.29314	0.888519	0.98401
	Bacteroides_ASV5		-8.00606	59.9543	0.893785	0.98401
	Eubacterium_ruminantium_group_ASV67		0.53958	4.06819	0.894498	0.98401
	Haemophilus_ASV189		0.377121	2.96655	0.898856	0.98401
	NA_ASV363		-0.0596425	0.549473	0.913576	0.98401
	Lachnospiraceae_AC2044_group_ASV226		0.123788	1.20825	0.918409	0.98401
	Lachnospiraceae_UCG_010_ASV235		-0.065922	0.968417	0.945736	0.99871
	Eubacterium_ventriosum_group_ASV94		0.114385	2.05772	0.955676	0.99871
	Family_XIII_UCG_001_ASV321		0.0118998	0.311645	0.969545	0.99871
	UCG_005_ASV83		0.0749577	3.7316	0.983976	0.99871
	Escherichia_Shigella_ASV2		0.395046	35.5555	0.991136	0.99871
	NK4A214_group_ASV60		0.0069555	4.30082	0.99871	0.99871
	Associations between genus-level taxonomies and mental healht problems. Linear regression models with child mental health problems and genus abundance. Model: sqrt(child mental health problems) ~ genus + age + sex + BMI + self-reported use of antibiotics + maternal education + time in mail + season of stool production + DNA isolation batch + sequencing run batch + number of sequencing reads + fir…

## Sheet: Externalizing problems
	Table 2. Single differential abundance analysis of externalizing problems: linear regression model (genus-level)
	Genus		B	se	p	p-corrected
	Subdoligranulum_ASV7		-51.8564	16.9974	0.00231624	0.208461
	Anaerostipes_ASV45		-14.4491	5.83234	0.0133277	0.599746
	NA_ASV109		-17.7246	8.47497	0.0366357	0.862732
	Romboutsia_ASV21		-12.3359	6.86439	0.072493	0.862732
	Erysipelatoclostridium_ASV909		-0.441736	0.249263	0.0765405	0.862732
	Barnesiella_ASV209		6.40684	3.80584	0.0924713	0.862732
	UBA1819_ASV144		2.24538	1.36786	0.100867	0.862732
	Incertae_Sedis_ASV123		-4.40537	2.79259	0.114855	0.862732
	NA_ASV363		-0.826079	0.52475	0.115614	0.862732
	UCG_005_ASV83		5.57857	3.56378	0.117681	0.862732
	NA_ASV170		3.81001	2.6075	0.144146	0.862732
	Prevotella_9_ASV23		79.4105	55.6299	0.15362	0.862732
	Odoribacter_ASV122		2.43589	1.89337	0.198426	0.862732
	Eubacterium_ruminantium_group_ASV67		4.99874	3.88618	0.198513	0.862732
	Blautia_ASV15		-17.1928	13.4116	0.200033	0.862732
	Marvinbryantia_ASV496		-0.511681	0.406772	0.208593	0.862732
	Intestinimonas_ASV610		0.498298	0.399432	0.212374	0.862732
	Paraprevotella_ASV152		-4.32823	3.48606	0.214557	0.862732
	UCG_002_ASV13		18.6509	15.1491	0.218431	0.862732
	NA_ASV239		3.20321	2.63464	0.224224	0.862732
	Paludicola_ASV584		-0.512254	0.428879	0.232482	0.862732
	Clostridium_sensu_stricto_1_ASV73		-5.49759	4.77769	0.250021	0.862732
	Erysipelotrichaceae_UCG_003_ASV120		-1.54808	1.34575	0.250156	0.862732
	Family_XIII_AD3011_group_ASV241		-1.09466	0.960789	0.25472	0.862732
	Lachnospiraceae_NK4A136_group_ASV39		9.29869	9.0398	0.303791	0.862732
	Fusicatenibacter_ASV16		-5.14766	5.04279	0.307492	0.862732
	NA_ASV96		2.65742	2.63299	0.312981	0.862732
	Lachnospiraceae_UCG_004_ASV190		1.13176	1.15156	0.325836	0.862732
	Faecalibacterium_ASV3		-31.1869	32.0301	0.330352	0.862732
	Phascolarctobacterium_ASV58		-6.87581	7.32322	0.347909	0.862732
	Hungatella_ASV266		2.36297	2.55706	0.355564	0.862732
	Streptococcus_ASV140		4.44092	4.84722	0.359699	0.862732
	Butyricicoccus_ASV163		-1.65857	1.82725	0.364169	0.862732
	Akkermansia_ASV106		-4.31052	4.95245	0.384211	0.862732
	Anaerotruncus_ASV850		0.476923	0.55685	0.391858	0.862732
	Eubacterium_eligens_group_ASV50		3.85707	4.69986	0.411941	0.862732
	Lachnoclostridium_ASV85		3.98168	4.89427	0.416019	0.862732
	Agathobacter_ASV1		-14.9774	18.4702	0.417536	0.862732
	Bifidobacterium_ASV18		-9.77209	12.0795	0.418636	0.862732
	Bacteroides_ASV5		46.1191	57.289	0.420914	0.862732
	Intestinibacter_ASV71		-1.89034	2.34927	0.42113	0.862732
	Lachnospira_ASV70		-2.68806	3.47018	0.43867	0.862732
	Lachnospiraceae_UCG_010_ASV235		0.705518	0.925365	0.445911	0.862732
	UCG_003_ASV133		1.09464	1.44109	0.447603	0.862732
	Ruminococcus_gauvreauii_group_ASV121		-1.23239	1.62277	0.447693	0.862732
	Haemophilus_ASV189		-2.12336	2.83469	0.453921	0.862732
	Alistipes_ASV11		11.2765	15.4961	0.466893	0.862732
	NA_ASV440		1.13367	1.5661	0.469234	0.862732
	Dorea_ASV34		-2.75512	3.8101	0.46971	0.862732
	Eubacterium_hallii_group_ASV33		-3.71158	5.36944	0.489506	0.88111
	NA_ASV774		-0.29372	0.441692	0.506145	0.893197
	Eubacterium_ventriosum_group_ASV94		1.23628	1.96634	0.529613	0.911503
	Colidextribacter_ASV323		-0.416263	0.685988	0.544058	0.911503
	Turicibacter_ASV216		-0.756826	1.304	0.561728	0.911503
	NA_ASV36		13.5971	23.5203	0.563271	0.911503
	Bilophila_ASV319		0.287949	0.515839	0.576769	0.911503
	Escherichia_Shigella_ASV2		-18.5977	33.9782	0.584212	0.911503
	NA_ASV217		-1.32869	2.47866	0.59199	0.911503
	Veillonella_ASV454		-0.503353	0.990546	0.611407	0.911503
	Eubacterium_siraeum_group_ASV57		2.75317	5.5056	0.61709	0.911503
	NA_ASV225		0.298894	0.616442	0.627829	0.911503
	Coprococcus_ASV38		3.24858	7.62277	0.670038	0.911503
	CAG_352_ASV56		3.40227	7.99135	0.670347	0.911503
	NA_ASV19		4.98596	12.4011	0.687691	0.911503
	Lachnospiraceae_FCS020_group_ASV205		-0.258644	0.654507	0.692763	0.911503
	Holdemanella_ASV284		-0.506839	1.31948	0.700936	0.911503
	Coprobacter_ASV720		-0.144677	0.38465	0.706869	0.911503
	Family_XIII_UCG_001_ASV321		-0.108967	0.297823	0.7145	0.911503
	Oscillibacter_ASV259		0.250077	0.711779	0.725375	0.911503
	NA_ASV377		0.566027	1.61692	0.726333	0.911503
	CAG_56_ASV159		-0.409545	1.209	0.734841	0.911503
	Lachnospiraceae_UCG_001_ASV327		0.215287	0.637074	0.735456	0.911503
	Sutterella_ASV242		-0.584485	1.7563	0.739331	0.911503
	Monoglobus_ASV107		-0.357874	1.23583	0.772171	0.925199
	Parabacteroides_ASV22		-1.7907	6.45253	0.781415	0.925199
	Dialister_ASV12		-3.41084	12.3078	0.781714	0.925199
	DTU089_ASV461		0.0909262	0.343991	0.791559	0.925199
	Ruminococcus_torques_group_ASV55		0.997027	4.47173	0.823591	0.950297
	Defluviitaleaceae_UCG_011_ASV1028		0.0347297	0.214292	0.871272	0.985839
	Ruminococcus_ASV41		-1.7378	12.0769	0.885601	0.985839
	Roseburia_ASV28		-0.978989	6.90407	0.887255	0.985839
	Eubacterium_xylanophilum_group_ASV128		-0.172915	1.70161	0.919071	0.995512
	Flavonifractor_ASV447		-0.0403918	0.486891	0.933894	0.995512
	GCA_900066575_ASV337		-0.0306228	0.37291	0.934562	0.995512
	NK4A214_group_ASV60		-0.271819	4.11038	0.947282	0.995512
	Christensenellaceae_R_7_group_ASV17		0.470046	14.2924	0.973768	0.995512
	Lachnospiraceae_ND3007_group_ASV100		0.0401264	1.34399	0.976185	0.995512
	Lachnospiraceae_AC2044_group_ASV226		-0.0310273	1.1547	0.978566	0.995512
	Parasutterella_ASV287		0.0341342	1.75117	0.984451	0.995512
	Terrisporobacter_ASV194		0.00395905	0.973527	0.996756	0.996756
	Associations between genus-level taxonomies and mental healht problems. Linear regression models with child mental health problems and genus abundance. Model: sqrt(child mental health problems) ~ genus + age + sex + BMI + self-reported use of antibiotics + maternal education + time in mail + season of stool production + DNA isolation batch + sequencing run batch + number of sequencing reads + fir…

## Sheet: Total problems
	Table 3. Single differential abundance analysis of total problems: linear regression models (genus-level)
	Genus		B	se	p	p-corrected
	Subdoligranulum_ASV7		-32.8886	11.8003	0.00537548	0.324158
	Anaerostipes_ASV45		-10.8856	4.04603	0.00720351	0.324158
	NA_ASV109		-12.5901	5.88072	0.0324193	0.755851
	Romboutsia_ASV21		-9.75965	4.76209	0.0405668	0.755851
	Erysipelatoclostridium_ASV909		-0.351908	0.17292	0.0419917	0.755851
	Marvinbryantia_ASV496		-0.525588	0.282117	0.0626272	0.839287
	Paraprevotella_ASV152		-4.3941	2.41817	0.0693693	0.839287
	Fusicatenibacter_ASV16		-6.15924	3.49734	0.0783918	0.839287
	Dorea_ASV34		-4.55078	2.64237	0.0852031	0.839287
	Prevotella_9_ASV23		64.8454	38.6124	0.0932541	0.839287
	Lachnoclostridium_ASV85		5.45952	3.39445	0.107935	0.865817
	Blautia_ASV15		-13.9141	9.3053	0.13502	0.865817
	UBA1819_ASV144		1.41143	0.949371	0.137274	0.865817
	Family_XIII_AD3011_group_ASV241		-0.954663	0.666613	0.15229	0.865817
	Intestinibacter_ASV71		-2.25011	1.62968	0.167545	0.865817
	Eubacterium_eligens_group_ASV50		4.44661	3.26021	0.172772	0.865817
	Paludicola_ASV584		-0.402875	0.297583	0.175966	0.865817
	Incertae_Sedis_ASV123		-2.60035	1.93824	0.179899	0.865817
	NA_ASV440		1.39346	1.08643	0.199798	0.865817
	Lachnospira_ASV70		-3.073	2.40733	0.201942	0.865817
	NA_ASV363		-0.450428	0.364238	0.21639	0.865817
	Agathobacter_ASV1		-15.4557	12.8144	0.227937	0.865817
	Erysipelotrichaceae_UCG_003_ASV120		-1.09715	0.93383	0.240195	0.865817
	Butyricicoccus_ASV163		-1.47321	1.26776	0.245372	0.865817
	Eubacterium_hallii_group_ASV33		-4.2968	3.72517	0.248882	0.865817
	CAG_56_ASV159		-0.964835	0.838676	0.250125	0.865817
	NA_ASV217		-1.83979	1.7196	0.284815	0.949383
	Family_XIII_UCG_001_ASV321		-0.215197	0.206612	0.297764	0.951557
	Ruminococcus_torques_group_ASV55		3.07921	3.10221	0.321049	0.951557
	Clostridium_sensu_stricto_1_ASV73		-3.2654	3.31577	0.324855	0.951557
	NA_ASV170		1.73026	1.81014	0.339268	0.951557
	NA_ASV96		1.71569	1.82734	0.347911	0.951557
	Holdemanella_ASV284		-0.843421	0.915923	0.357259	0.951557
	Phascolarctobacterium_ASV58		-4.41859	5.08215	0.384728	0.951557
	Odoribacter_ASV122		1.11155	1.31427	0.397806	0.951557
	Parasutterella_ASV287		0.985854	1.21501	0.417247	0.951557
	NA_ASV225		-0.327869	0.427743	0.443476	0.951557
	NA_ASV36		12.0173	16.321	0.461639	0.951557
	Lachnospiraceae_UCG_001_ASV327		-0.305384	0.442043	0.489754	0.951557
	Veillonella_ASV454		0.469116	0.687334	0.495004	0.951557
	Lachnospiraceae_UCG_010_ASV235		0.431835	0.64217	0.501378	0.951557
	Flavonifractor_ASV447		-0.217059	0.33784	0.520638	0.951557
	Barnesiella_ASV209		1.69433	2.6429	0.521549	0.951557
	Escherichia_Shigella_ASV2		15.0199	23.5802	0.524226	0.951557
	Streptococcus_ASV140		2.138	3.36404	0.525155	0.951557
	UCG_002_ASV13		6.64474	10.5162	0.527561	0.951557
	Roseburia_ASV28		-3.00672	4.79069	0.530337	0.951557
	Christensenellaceae_R_7_group_ASV17		5.95944	9.91703	0.547965	0.951557
	Hungatella_ASV266		1.03915	1.77466	0.558253	0.951557
	Parabacteroides_ASV22		-2.53286	4.47782	0.571707	0.951557
	Defluviitaleaceae_UCG_011_ASV1028		0.082824	0.148691	0.577584	0.951557
	GCA_900066575_ASV337		-0.143026	0.258754	0.580505	0.951557
	Coprobacter_ASV720		-0.147249	0.26694	0.58128	0.951557
	Faecalibacterium_ASV3		-12.0984	22.2308	0.586362	0.951557
	NA_ASV377		0.604326	1.12198	0.590214	0.951557
	UCG_005_ASV83		1.30775	2.47463	0.597246	0.951557
	Lachnospiraceae_UCG_004_ASV190		0.407473	0.799269	0.610251	0.951557
	Bacteroides_ASV5		20.1022	39.7619	0.613226	0.951557
	CAG_352_ASV56		2.71618	5.54579	0.624356	0.952407
	Lachnospiraceae_FCS020_group_ASV205		-0.207497	0.454184	0.64783	0.964417
	Lachnospiraceae_ND3007_group_ASV100		-0.38004	0.932621	0.683693	0.964417
	Bifidobacterium_ASV18		-3.07118	8.38461	0.714194	0.964417
	NA_ASV239		0.592701	1.82917	0.745955	0.964417
	NA_ASV774		-0.0946832	0.306548	0.757458	0.964417
	Ruminococcus_gauvreauii_group_ASV121		-0.337592	1.12623	0.764401	0.964417
	Intestinimonas_ASV610		0.076737	0.2773	0.782021	0.964417
	Lachnospiraceae_AC2044_group_ASV226		-0.196555	0.801261	0.806248	0.964417
	Anaerotruncus_ASV850		0.0881814	0.386487	0.819548	0.964417
	Ruminococcus_ASV41		-1.89233	8.38063	0.821385	0.964417
	Sutterella_ASV242		-0.273231	1.21885	0.82265	0.964417
	Lachnospiraceae_NK4A136_group_ASV39		1.38415	6.27491	0.825441	0.964417
	NK4A214_group_ASV60		0.583818	2.85228	0.837842	0.964417
	Oscillibacter_ASV259		0.0982221	0.493941	0.8424	0.964417
	Terrisporobacter_ASV194		0.125647	0.675642	0.852492	0.964417
	Colidextribacter_ASV323		-0.0868249	0.476083	0.855311	0.964417
	Eubacterium_xylanophilum_group_ASV128		0.206917	1.18087	0.860923	0.964417
	Coprococcus_ASV38		0.922241	5.29011	0.861624	0.964417
	Alistipes_ASV11		-1.79263	10.755	0.867643	0.964417
	Eubacterium_ruminantium_group_ASV67		0.429752	2.69791	0.873458	0.964417
	Eubacterium_ventriosum_group_ASV94		-0.184639	1.36468	0.892392	0.964417
	Dialister_ASV12		-1.02349	8.54113	0.904631	0.964417
	Bilophila_ASV319		-0.0422345	0.357996	0.906101	0.964417
	DTU089_ASV461		-0.0269361	0.238711	0.910171	0.964417
	Akkermansia_ASV106		-0.340892	3.43737	0.921013	0.964417
	Haemophilus_ASV189		-0.193916	1.9674	0.921495	0.964417
	UCG_003_ASV133		-0.0869631	1.00026	0.930728	0.964417
	NA_ASV19		0.731541	8.60618	0.93227	0.964417
	Eubacterium_siraeum_group_ASV57		-0.224722	3.82079	0.953106	0.974767
	Monoglobus_ASV107		0.0239703	0.857667	0.977707	0.977726
	Turicibacter_ASV216		0.0252712	0.905006	0.977726	0.977726
	Associations between genus-level taxonomies and mental healht problems. Linear regression models with child mental health problems and genus abundance. Model: sqrt(child mental health problems) ~ genus + age + sex + BMI + self-reported use of antibiotics + maternal education + time in mail + season of stool production + DNA isolation batch + sequencing run batch + number of sequencing reads + fir…

## Sheet: Anxious depressed
	Table 4. Single differential abundance analysis of anxious/depressed problems: linear regression models (genus-level)
	Genus		B	se	p	p-corrected
	Lachnospira_ASV70		-14.1307	4.3779	0.00127078	0.11437
	NA_ASV217		-9.10125	3.12855	0.00367044	0.16517
	CAG_352_ASV56		21.6542	10.0972	0.0321239	0.582086
	CAG_56_ASV159		-3.23503	1.52764	0.0343439	0.582086
	NA_ASV440		4.15008	1.97917	0.0361474	0.582086
	Subdoligranulum_ASV7		-44.5299	21.535	0.0388057	0.582086
	UCG_003_ASV133		-3.55681	1.82133	0.0509945	0.649506
	Anaerostipes_ASV45		-14.0221	7.38408	0.0577339	0.649506
	Prevotella_9_ASV23		129.807	70.332	0.0651143	0.651143
	Lachnospiraceae_NK4A136_group_ASV39		-19.2973	11.4307	0.0915511	0.805219
	UBA1819_ASV144		2.85154	1.73042	0.0995548	0.805219
	Lachnoclostridium_ASV85		9.66348	6.18876	0.118596	0.805219
	NA_ASV109		-16.4546	10.7279	0.125256	0.805219
	Dorea_ASV34		-7.23914	4.8177	0.133119	0.805219
	Agathobacter_ASV1		-34.9975	23.3562	0.134203	0.805219
	Fusicatenibacter_ASV16		-8.83825	6.37806	0.166007	0.904826
	Butyricicoccus_ASV163		-3.16566	2.31096	0.170912	0.904826
	Holdemanella_ASV284		-2.14948	1.66807	0.197706	0.912993
	Sutterella_ASV242		-2.83865	2.22093	0.20137	0.912993
	Family_XIII_AD3011_group_ASV241		-1.54267	1.21539	0.204512	0.912993
	NA_ASV225		-0.964203	0.77959	0.216324	0.912993
	Incertae_Sedis_ASV123		-4.30644	3.53404	0.223176	0.912993
	Parasutterella_ASV287		2.61998	2.21456	0.236942	0.927166
	Lachnospiraceae_UCG_001_ASV327		-0.910688	0.805706	0.258505	0.957046
	Erysipelatoclostridium_ASV909		-0.341679	0.315524	0.279005	0.957046
	Intestinibacter_ASV71		-3.18147	2.97174	0.284508	0.957046
	Paraprevotella_ASV152		-4.60783	4.41059	0.296296	0.957046
	Eubacterium_siraeum_group_ASV57		-6.9981	6.96384	0.315074	0.957046
	Ruminococcus_ASV41		-15.1444	15.2746	0.321591	0.957046
	NA_ASV36		27.9051	29.7518	0.348409	0.957046
	Intestinimonas_ASV610		-0.454276	0.50544	0.368897	0.957046
	Eubacterium_hallii_group_ASV33		-5.8038	6.79257	0.392981	0.957046
	Phascolarctobacterium_ASV58		-7.65936	9.26535	0.408538	0.957046
	Flavonifractor_ASV447		-0.503972	0.615747	0.413199	0.957046
	Ruminococcus_torques_group_ASV55		4.56286	5.65566	0.419903	0.957046
	Coprococcus_ASV38		7.72915	9.642	0.422886	0.957046
	Coprobacter_ASV720		-0.376044	0.486544	0.439694	0.957046
	Christensenellaceae_R_7_group_ASV17		12.9334	18.0776	0.474433	0.957046
	GCA_900066575_ASV337		-0.329838	0.471698	0.484484	0.957046
	Marvinbryantia_ASV496		-0.355304	0.51479	0.490164	0.957046
	Lachnospiraceae_ND3007_group_ASV100		-1.15574	1.70008	0.496712	0.957046
	Roseburia_ASV28		-5.8099	8.73328	0.505972	0.957046
	Eubacterium_eligens_group_ASV50		3.89818	5.94614	0.512179	0.957046
	NA_ASV377		-1.29136	2.0455	0.527915	0.957046
	Lachnospiraceae_FCS020_group_ASV205		-0.520028	0.827974	0.530038	0.957046
	Hungatella_ASV266		-2.02637	3.23554	0.531209	0.957046
	Romboutsia_ASV21		-5.2137	8.69163	0.548682	0.957046
	UCG_002_ASV13		-11.4972	19.1719	0.54879	0.957046
	Family_XIII_UCG_001_ASV321		-0.225016	0.376763	0.550428	0.957046
	Dialister_ASV12		8.97344	15.5698	0.564463	0.957046
	Escherichia_Shigella_ASV2		23.9037	42.9846	0.578214	0.957046
	Eubacterium_xylanophilum_group_ASV128		-1.19541	2.1524	0.578704	0.957046
	Alistipes_ASV11		-10.5254	19.6059	0.591441	0.957046
	Oscillibacter_ASV259		0.445617	0.900444	0.620743	0.957046
	Clostridium_sensu_stricto_1_ASV73		-2.7478	6.04641	0.64956	0.957046
	NA_ASV170		1.46935	3.30055	0.656242	0.957046
	NA_ASV774		0.227185	0.558837	0.684401	0.957046
	Monoglobus_ASV107		0.62343	1.56342	0.690118	0.957046
	Eubacterium_ruminantium_group_ASV67		1.92539	4.91855	0.695508	0.957046
	NA_ASV239		-1.2214	3.3343	0.714174	0.957046
	Faecalibacterium_ASV3		14.1392	40.5314	0.727248	0.957046
	Streptococcus_ASV140		2.12908	6.1337	0.728549	0.957046
	Terrisporobacter_ASV194		0.410694	1.23152	0.738807	0.957046
	Akkermansia_ASV106		2.0245	6.26676	0.746693	0.957046
	Veillonella_ASV454		0.388194	1.25325	0.756788	0.957046
	Bifidobacterium_ASV18		-4.68511	15.2835	0.759225	0.957046
	UCG_005_ASV83		-1.31307	4.51166	0.771055	0.957046
	Barnesiella_ASV209		-1.33645	4.81863	0.781544	0.957046
	Anaerotruncus_ASV850		0.19071	0.704635	0.786691	0.957046
	Bacteroides_ASV5		19.0375	72.4868	0.792863	0.957046
	Lachnospiraceae_AC2044_group_ASV226		0.356286	1.46084	0.807344	0.957046
	Lachnospiraceae_UCG_004_ASV190		-0.354066	1.45723	0.808055	0.957046
	NA_ASV363		0.160572	0.664349	0.809043	0.957046
	Turicibacter_ASV216		0.380084	1.64986	0.817828	0.957046
	Defluviitaleaceae_UCG_011_ASV1028		-0.0616754	0.271111	0.820068	0.957046
	Haemophilus_ASV189		0.77563	3.58674	0.828818	0.957046
	Lachnospiraceae_UCG_010_ASV235		0.252734	1.17088	0.82913	0.957046
	Bilophila_ASV319		-0.130646	0.652657	0.841366	0.957046
	NA_ASV19		2.91825	15.6896	0.852467	0.957046
	NA_ASV96		0.463093	3.33189	0.889476	0.957046
	DTU089_ASV461		0.0569465	0.435202	0.895908	0.957046
	Colidextribacter_ASV323		-0.111765	0.867957	0.897556	0.957046
	Ruminococcus_gauvreauii_group_ASV121		-0.262549	2.05335	0.898272	0.957046
	Erysipelotrichaceae_UCG_003_ASV120		-0.186788	1.70313	0.912681	0.957046
	Odoribacter_ASV122		-0.257903	2.39638	0.914308	0.957046
	Blautia_ASV15		-1.61386	16.9751	0.924268	0.957046
	Parabacteroides_ASV22		0.766426	8.16289	0.925206	0.957046
	Paludicola_ASV584		0.0365659	0.542805	0.946299	0.957046
	Eubacterium_ventriosum_group_ASV94		-0.14118	2.48793	0.954754	0.957046
	NK4A214_group_ASV60		-0.280114	5.19997	0.957046	0.957046
	Associations between genus-level taxonomies and mental healht problems. Linear regression models with child mental health problems and genus abundance. Model: sqrt(child mental health problems) ~ genus + age + sex + BMI + self-reported use of antibiotics + maternal education + time in mail + season of stool production + DNA isolation batch + sequencing run batch + number of sequencing reads + fir…

## Sheet: Withdrawn depressed
	Table 5. Single differential abundance analysis of withdrawn/depressed problems: linear regression models
	Genus		B	se	p	p-corrected
	Erysipelatoclostridium_ASV909		-0.955292	0.376998	0.0113652	0.92323
	Bifidobacterium_ASV18		39.1659	18.2666	0.0321597	0.92323
	Phascolarctobacterium_ASV58		-18.4967	11.0805	0.0952364	0.92323
	Christensenellaceae_R_7_group_ASV17		35.9076	21.6192	0.0969096	0.92323
	Erysipelotrichaceae_UCG_003_ASV120		-3.34586	2.03644	0.100564	0.92323
	UCG_005_ASV83		8.80859	5.39481	0.102692	0.92323
	Lachnospira_ASV70		-8.35909	5.25042	0.111547	0.92323
	Veillonella_ASV454		2.25207	1.49872	0.133105	0.92323
	Ruminococcus_torques_group_ASV55		10.1594	6.76483	0.133329	0.92323
	NA_ASV363		-1.18754	0.794466	0.135157	0.92323
	Marvinbryantia_ASV496		-0.920268	0.615689	0.135173	0.92323
	Turicibacter_ASV216		2.94531	1.97304	0.135675	0.92323
	Akkermansia_ASV106		10.4374	7.49487	0.163917	0.92323
	Subdoligranulum_ASV7		-34.8826	25.7868	0.176316	0.92323
	Flavonifractor_ASV447		-0.961318	0.736658	0.192074	0.92323
	Eubacterium_xylanophilum_group_ASV128		3.31401	2.57473	0.198219	0.92323
	Incertae_Sedis_ASV123		-5.26155	4.22879	0.213584	0.92323
	NA_ASV440		2.9228	2.37023	0.217693	0.92323
	Romboutsia_ASV21		-12.2775	10.3973	0.237827	0.92323
	UCG_002_ASV13		26.8728	22.935	0.241478	0.92323
	Bilophila_ASV319		-0.890678	0.780701	0.25408	0.92323
	Agathobacter_ASV1		-31.4348	27.9564	0.260989	0.92323
	Blautia_ASV15		-22.6432	20.3056	0.264953	0.92323
	Lachnospiraceae_FCS020_group_ASV205		1.09799	0.99054	0.26781	0.92323
	Bacteroides_ASV5		-95.6444	86.7142	0.270186	0.92323
	NA_ASV109		-14.1474	12.8415	0.270748	0.92323
	NA_ASV170		4.16608	3.94858	0.291533	0.92323
	UBA1819_ASV144		2.17478	2.07166	0.293967	0.92323
	Prevotella_9_ASV23		83.3067	84.2433	0.322857	0.92323
	GCA_900066575_ASV337		-0.550302	0.564376	0.329664	0.92323
	Defluviitaleaceae_UCG_011_ASV1028		0.311986	0.324329	0.336212	0.92323
	NA_ASV377		2.29337	2.44731	0.348838	0.92323
	NA_ASV19		17.4493	18.7702	0.352691	0.92323
	Parabacteroides_ASV22		-8.90841	9.76616	0.361804	0.92323
	CAG_56_ASV159		-1.63612	1.82991	0.371392	0.92323
	Hungatella_ASV266		3.35537	3.87121	0.386197	0.92323
	Holdemanella_ASV284		-1.71102	1.9973	0.391747	0.92323
	Anaerostipes_ASV45		-7.40885	8.84315	0.402254	0.92323
	Clostridium_sensu_stricto_1_ASV73		-5.9598	7.23423	0.410146	0.92323
	Roseburia_ASV28		-8.47339	10.45	0.417559	0.92323
	Eubacterium_siraeum_group_ASV57		6.46222	8.33392	0.438201	0.92323
	Colidextribacter_ASV323		-0.779929	1.03845	0.452722	0.92323
	Butyricicoccus_ASV163		-2.0291	2.76637	0.463358	0.92323
	NA_ASV239		2.92029	3.98961	0.464282	0.92323
	Monoglobus_ASV107		-1.35697	1.87069	0.468312	0.92323
	Dorea_ASV34		-4.15067	5.7681	0.471873	0.92323
	NK4A214_group_ASV60		4.22459	6.22163	0.497217	0.952119
	UCG_003_ASV133		-1.42946	2.18167	0.512416	0.952448
	Lachnoclostridium_ASV85		4.67484	7.40983	0.528191	0.952448
	Parasutterella_ASV287		1.52589	2.65081	0.564937	0.952448
	Family_XIII_UCG_001_ASV321		-0.257264	0.450846	0.568327	0.952448
	NA_ASV225		-0.531219	0.933204	0.569265	0.952448
	Eubacterium_eligens_group_ASV50		-4.02674	7.11553	0.571529	0.952448
	Paraprevotella_ASV152		-2.84603	5.27935	0.589895	0.952448
	Lachnospiraceae_UCG_010_ASV235		-0.684501	1.40102	0.625204	0.952448
	Coprobacter_ASV720		0.282331	0.582302	0.627841	0.952448
	Odoribacter_ASV122		-1.37377	2.86737	0.631924	0.952448
	Alistipes_ASV11		11.1947	23.4613	0.633312	0.952448
	Fusicatenibacter_ASV16		-3.56034	7.63592	0.641086	0.952448
	Faecalibacterium_ASV3		-22.2372	48.4988	0.646643	0.952448
	NA_ASV774		0.300042	0.668718	0.653716	0.952448
	Lachnospiraceae_UCG_001_ASV327		-0.385677	0.964439	0.68928	0.952448
	Barnesiella_ASV209		2.21372	5.76601	0.701079	0.952448
	Intestinimonas_ASV610		0.224441	0.604929	0.710668	0.952448
	DTU089_ASV461		0.190496	0.520744	0.714547	0.952448
	Coprococcus_ASV38		4.21038	11.54	0.715266	0.952448
	NA_ASV96		1.32226	3.98708	0.740203	0.952448
	NA_ASV36		-11.3416	35.6094	0.750143	0.952448
	Escherichia_Shigella_ASV2		16.1133	51.4421	0.754142	0.952448
	CAG_352_ASV56		-3.66495	12.0983	0.761979	0.952448
	Streptococcus_ASV140		2.17489	7.33971	0.767022	0.952448
	Terrisporobacter_ASV194		0.435089	1.47376	0.767858	0.952448
	Haemophilus_ASV189		1.23683	4.29184	0.773241	0.952448
	Family_XIII_AD3011_group_ASV241		-0.400557	1.45503	0.783124	0.952448
	Lachnospiraceae_AC2044_group_ASV226		-0.379469	1.74805	0.82817	0.971798
	Paludicola_ASV584		-0.131606	0.649524	0.839456	0.971798
	Ruminococcus_ASV41		3.5409	18.2827	0.846453	0.971798
	Lachnospiraceae_ND3007_group_ASV100		0.381059	2.03462	0.851456	0.971798
	Intestinibacter_ASV71		-0.659106	3.55715	0.853023	0.971798
	Eubacterium_ventriosum_group_ASV94		-0.361949	2.97711	0.903248	0.988284
	NA_ASV217		0.453561	3.75269	0.903814	0.988284
	Anaerotruncus_ASV850		0.0808456	0.843178	0.923625	0.988284
	Oscillibacter_ASV259		0.0977963	1.07756	0.927696	0.988284
	Dialister_ASV12		-1.51349	18.6329	0.935271	0.988284
	Eubacterium_hallii_group_ASV33		0.606814	8.12977	0.940509	0.988284
	Ruminococcus_gauvreauii_group_ASV121		0.152394	2.45705	0.950551	0.988284
	Lachnospiraceae_UCG_004_ASV190		-0.0976676	1.74378	0.955341	0.988284
	Lachnospiraceae_NK4A136_group_ASV39		-0.307329	13.6893	0.982091	0.999033
	Eubacterium_ruminantium_group_ASV67		0.0382115	5.88585	0.994821	0.999033
	Sutterella_ASV242		-0.00322266	2.65891	0.999033	0.999033
	Associations between genus-level taxonomies and mental healht problems. Linear regression models with child mental health problems and genus abundance. Model: sqrt(child mental health problems) ~ genus + age + sex + BMI + self-reported use of antibiotics + maternal education + time in mail + season of stool production + DNA isolation batch + sequencing run batch + number of sequencing reads + fir…

## Sheet: Somatic problems
	Table 6. Single differential abundance analysis of somatic problem: linear regression models (genus-level)
	Genus		B	se	p	p-corrected
	Butyricicoccus_ASV163		-4.86072	2.65649	0.0674582	0.965534
	Lachnospiraceae_UCG_004_ASV190		-3.02984	1.66592	0.0691273	0.965534
	UCG_003_ASV133		-3.65173	2.09164	0.0810111	0.965534
	Oscillibacter_ASV259		1.68408	1.03487	0.103845	0.965534
	Terrisporobacter_ASV194		2.20261	1.40768	0.117833	0.965534
	CAG_56_ASV159		-2.68873	1.75755	0.126243	0.965534
	Clostridium_sensu_stricto_1_ASV73		10.3528	6.94461	0.136202	0.965534
	Bifidobacterium_ASV18		26.0089	17.454	0.136367	0.965534
	Agathobacter_ASV1		-38.5937	26.836	0.150577	0.965534
	Anaerotruncus_ASV850		1.16379	0.810678	0.151302	0.965534
	Roseburia_ASV28		-13.9045	10.0059	0.164818	0.965534
	Family_XIII_UCG_001_ASV321		0.583195	0.432067	0.177263	0.965534
	NA_ASV36		45.0104	34.0318	0.186143	0.965534
	Phascolarctobacterium_ASV58		-13.7183	10.6498	0.197875	0.965534
	NA_ASV170		4.85862	3.79116	0.200166	0.965534
	NA_ASV19		22.0217	17.9869	0.220996	0.965534
	Eubacterium_xylanophilum_group_ASV128		-2.98111	2.47201	0.228002	0.965534
	Coprobacter_ASV720		-0.640343	0.553291	0.247295	0.965534
	Ruminococcus_torques_group_ASV55		7.39422	6.501	0.255529	0.965534
	Defluviitaleaceae_UCG_011_ASV1028		0.347011	0.311585	0.265563	0.965534
	Lachnoclostridium_ASV85		7.54321	7.01931	0.282687	0.965534
	NA_ASV440		2.3817	2.27327	0.294923	0.965534
	Paludicola_ASV584		-0.62417	0.618389	0.312948	0.965534
	NA_ASV774		0.647364	0.641398	0.31297	0.965534
	Anaerostipes_ASV45		-8.38524	8.48745	0.323311	0.965534
	Odoribacter_ASV122		2.60211	2.7514	0.344414	0.965534
	Akkermansia_ASV106		6.47794	7.2088	0.368982	0.965534
	Ruminococcus_gauvreauii_group_ASV121		2.09179	2.36034	0.375621	0.965534
	Hungatella_ASV266		3.27508	3.70382	0.376686	0.965534
	Lachnospira_ASV70		-4.33826	5.04043	0.389527	0.965534
	Fusicatenibacter_ASV16		-6.14865	7.31483	0.400702	0.965534
	Subdoligranulum_ASV7		-20.6379	24.7725	0.404904	0.965534
	NA_ASV377		-1.91327	2.34343	0.41436	0.965534
	Haemophilus_ASV189		-3.35411	4.12448	0.416202	0.965534
	Parasutterella_ASV287		1.97462	2.49298	0.428428	0.965534
	NA_ASV109		-9.67814	12.2792	0.430702	0.965534
	Colidextribacter_ASV323		0.771761	0.99643	0.438725	0.965534
	DTU089_ASV461		0.379317	0.499703	0.447905	0.965534
	Marvinbryantia_ASV496		-0.438655	0.591789	0.458651	0.965534
	Escherichia_Shigella_ASV2		-32.8122	49.4225	0.506834	0.965534
	Lachnospiraceae_AC2044_group_ASV226		-1.07053	1.68036	0.524153	0.965534
	Veillonella_ASV454		0.872569	1.44052	0.544772	0.965534
	Ruminococcus_ASV41		-10.5991	17.5203	0.545283	0.965534
	UCG_002_ASV13		12.9642	21.5613	0.547738	0.965534
	Erysipelatoclostridium_ASV909		0.215436	0.362137	0.551986	0.965534
	Blautia_ASV15		-11.5887	19.4961	0.552314	0.965534
	NA_ASV225		0.53168	0.895053	0.552575	0.965534
	Lachnospiraceae_FCS020_group_ASV205		-0.562327	0.95238	0.55497	0.965534
	NA_ASV217		-2.11517	3.59943	0.556849	0.965534
	CAG_352_ASV56		6.53226	11.6075	0.573669	0.965534
	Eubacterium_eligens_group_ASV50		3.70891	6.82495	0.5869	0.965534
	NA_ASV363		0.39818	0.763959	0.60229	0.965534
	Eubacterium_ventriosum_group_ASV94		1.36269	2.85477	0.633181	0.965534
	Family_XIII_AD3011_group_ASV241		0.619287	1.3964	0.657467	0.965534
	Bacteroides_ASV5		34.7635	83.246	0.676291	0.965534
	Lachnospiraceae_ND3007_group_ASV100		-0.810417	1.95276	0.678185	0.965534
	Erysipelotrichaceae_UCG_003_ASV120		0.794276	1.95725	0.68493	0.965534
	Faecalibacterium_ASV3		-18.7352	46.4393	0.686678	0.965534
	Lachnospiraceae_NK4A136_group_ASV39		-5.00892	13.1455	0.703222	0.965534
	Eubacterium_siraeum_group_ASV57		-3.03624	8.01241	0.704778	0.965534
	Eubacterium_ruminantium_group_ASV67		-2.1248	5.63934	0.706382	0.965534
	GCA_900066575_ASV337		-0.200049	0.535124	0.708571	0.965534
	NA_ASV239		1.41345	3.82995	0.712135	0.965534
	Turicibacter_ASV216		0.678251	1.89877	0.720982	0.965534
	Paraprevotella_ASV152		-1.77409	5.07179	0.726534	0.965534
	Monoglobus_ASV107		-0.618484	1.79647	0.730679	0.965534
	UCG_005_ASV83		-1.76043	5.15059	0.732549	0.965534
	Romboutsia_ASV21		-3.07246	9.99878	0.758664	0.965534
	NA_ASV96		-1.12427	3.82816	0.769033	0.965534
	Streptococcus_ASV140		1.98557	7.05995	0.778557	0.965534
	Sutterella_ASV242		-0.674121	2.55309	0.79178	0.965534
	Holdemanella_ASV284		-0.48914	1.92013	0.798951	0.965534
	Christensenellaceae_R_7_group_ASV17		5.00054	20.6393	0.80859	0.965534
	Eubacterium_hallii_group_ASV33		1.88161	7.8062	0.809553	0.965534
	NK4A214_group_ASV60		-1.3661	5.93855	0.818088	0.965534
	Dorea_ASV34		-1.23604	5.5443	0.82361	0.965534
	Lachnospiraceae_UCG_001_ASV327		-0.192747	0.925817	0.835104	0.965534
	Bilophila_ASV319		-0.143576	0.749191	0.848045	0.965534
	Lachnospiraceae_UCG_010_ASV235		0.240842	1.34628	0.858041	0.965534
	Coprococcus_ASV38		1.70106	11.0367	0.877527	0.965534
	UBA1819_ASV144		0.304543	1.98882	0.878316	0.965534
	Dialister_ASV12		-2.69565	17.8095	0.879709	0.965534
	Flavonifractor_ASV447		-0.086525	0.708419	0.902804	0.978944
	Intestinimonas_ASV610		0.0534026	0.581404	0.926827	0.992887
	Intestinibacter_ASV71		0.267141	3.41881	0.937727	0.992887
	Prevotella_9_ASV23		4.49093	80.4053	0.955465	0.999348
	Parabacteroides_ASV22		0.378772	9.35919	0.967723	0.999348
	Incertae_Sedis_ASV123		0.0858238	4.06527	0.983159	0.999348
	Alistipes_ASV11		0.290299	21.635	0.989296	0.999348
	Barnesiella_ASV209		0.00452631	5.53727	0.999348	0.999348
	Associations between genus-level taxonomies and mental healht problems. Linear regression models with child mental health problems and genus abundance. Model: sqrt(child mental health problems) ~ genus + age + sex + BMI + self-reported use of antibiotics + maternal education + time in mail + season of stool production + DNA isolation batch + sequencing run batch + number of sequencing reads + fir…

## Sheet: Social problems
	Table 7. Single differential abundance analysis of social problems: linear regression models (genus-level)
	Genus		B	se	p	p-corrected
	Subdoligranulum_ASV7		-55.2944	23.4034	0.0182525	0.963168
	Agathobacter_ASV1		-54.9726	25.3724	0.0303973	0.963168
	Paludicola_ASV584		-1.20814	0.589356	0.0405204	0.963168
	Ruminococcus_torques_group_ASV55		11.2296	6.14467	0.06779	0.963168
	NA_ASV440		3.80484	2.15246	0.0772902	0.963168
	NA_ASV109		-19.993	11.6607	0.0866033	0.963168
	UBA1819_ASV144		3.12123	1.88143	0.0973008	0.963168
	Incertae_Sedis_ASV123		-6.20436	3.84095	0.106421	0.963168
	Erysipelatoclostridium_ASV909		-0.543019	0.342884	0.113447	0.963168
	Escherichia_Shigella_ASV2		71.6866	46.7135	0.125062	0.963168
	Family_XIII_UCG_001_ASV321		-0.603094	0.409398	0.140897	0.963168
	CAG_56_ASV159		-2.39583	1.66147	0.149484	0.963168
	Phascolarctobacterium_ASV58		-14.0439	10.07	0.163305	0.963168
	NA_ASV96		4.95413	3.61465	0.170685	0.963168
	Roseburia_ASV28		-12.719	9.4915	0.180406	0.963168
	Eubacterium_siraeum_group_ASV57		-9.52433	7.56974	0.208483	0.963168
	Parabacteroides_ASV22		-11.093	8.87129	0.211307	0.963168
	NK4A214_group_ASV60		7.04483	5.64966	0.212584	0.963168
	Anaerostipes_ASV45		-9.87024	8.03239	0.21931	0.963168
	NA_ASV363		-0.863325	0.721981	0.231947	0.963168
	Lachnospiraceae_UCG_004_ASV190		1.80766	1.58377	0.253874	0.963168
	Eubacterium_ventriosum_group_ASV94		-3.02809	2.70215	0.262601	0.963168
	Prevotella_9_ASV23		85.0365	76.5743	0.266932	0.963168
	NA_ASV774		-0.657052	0.607429	0.279538	0.963168
	DTU089_ASV461		-0.4803	0.472999	0.310039	0.963168
	UCG_003_ASV133		1.99371	1.98095	0.314344	0.963168
	Lachnospira_ASV70		-4.69064	4.77241	0.325809	0.963168
	Alistipes_ASV11		-20.3542	21.307	0.339567	0.963168
	Coprococcus_ASV38		9.99595	10.483	0.34045	0.963168
	UCG_002_ASV13		19.4734	20.8028	0.349353	0.963168
	Streptococcus_ASV140		5.98046	6.66696	0.369826	0.963168
	Colidextribacter_ASV323		0.810377	0.943304	0.390412	0.963168
	Marvinbryantia_ASV496		-0.469874	0.559592	0.401207	0.963168
	Paraprevotella_ASV152		-4.02676	4.79667	0.401308	0.963168
	Hungatella_ASV266		2.92486	3.5172	0.405756	0.963168
	Odoribacter_ASV122		2.16455	2.60495	0.406121	0.963168
	Fusicatenibacter_ASV16		-5.56816	6.93691	0.422265	0.963168
	Defluviitaleaceae_UCG_011_ASV1028		0.229106	0.294683	0.43699	0.963168
	Romboutsia_ASV21		-7.28566	9.44857	0.44076	0.963168
	Akkermansia_ASV106		-5.08178	6.8122	0.455778	0.963168
	Sutterella_ASV242		1.78139	2.41544	0.460917	0.963168
	Coprobacter_ASV720		0.373406	0.529067	0.480417	0.963168
	Intestinibacter_ASV71		-2.24322	3.23129	0.487638	0.963168
	Terrisporobacter_ASV194		0.87785	1.33907	0.512187	0.963168
	UCG_005_ASV83		3.12794	4.89613	0.522998	0.963168
	Eubacterium_xylanophilum_group_ASV128		1.49445	2.34037	0.523198	0.963168
	Anaerotruncus_ASV850		-0.489013	0.765983	0.523288	0.963168
	Bifidobacterium_ASV18		10.5373	16.6173	0.526088	0.963168
	Lachnospiraceae_NK4A136_group_ASV39		7.69892	12.4364	0.535957	0.963168
	Lachnospiraceae_FCS020_group_ASV205		0.544627	0.900195	0.545251	0.963168
	Ruminococcus_ASV41		-9.65981	16.6089	0.560907	0.963168
	Barnesiella_ASV209		3.02972	5.23853	0.5631	0.963168
	Eubacterium_eligens_group_ASV50		3.64289	6.46494	0.573177	0.963168
	NA_ASV377		1.2011	2.22389	0.589203	0.963168
	Turicibacter_ASV216		0.955547	1.79367	0.594286	0.963168
	Flavonifractor_ASV447		-0.351874	0.669603	0.599304	0.963168
	GCA_900066575_ASV337		-0.250044	0.512397	0.625618	0.975267
	Eubacterium_hallii_group_ASV33		-3.53053	7.38532	0.632677	0.975267
	NA_ASV225		-0.394549	0.847826	0.641727	0.975267
	Holdemanella_ASV284		-0.753617	1.81542	0.678105	0.975267
	Lachnospiraceae_ND3007_group_ASV100		0.763142	1.84849	0.67977	0.975267
	Bacteroides_ASV5		-32.1762	78.7982	0.683076	0.975267
	Lachnoclostridium_ASV85		2.7281	6.7327	0.685378	0.975267
	NA_ASV36		12.7487	32.3455	0.693523	0.975267
	Blautia_ASV15		-6.60597	18.4525	0.720388	0.982837
	Lachnospiraceae_UCG_001_ASV327		-0.28976	0.876278	0.740932	0.982837
	Bilophila_ASV319		-0.231305	0.709475	0.744445	0.982837
	Monoglobus_ASV107		-0.515285	1.69989	0.761829	0.982837
	Erysipelotrichaceae_UCG_003_ASV120		-0.534842	1.85151	0.772716	0.982837
	Oscillibacter_ASV259		-0.240877	0.978806	0.80564	0.982837
	Eubacterium_ruminantium_group_ASV67		1.31363	5.34739	0.805975	0.982837
	NA_ASV170		0.863667	3.58828	0.809823	0.982837
	Clostridium_sensu_stricto_1_ASV73		-1.48263	6.57391	0.821591	0.982837
	Ruminococcus_gauvreauii_group_ASV121		0.503341	2.23228	0.82163	0.982837
	Lachnospiraceae_UCG_010_ASV235		0.282412	1.273	0.824458	0.982837
	NA_ASV217		-0.693232	3.40826	0.838848	0.982837
	Butyricicoccus_ASV163		-0.48193	2.51379	0.847988	0.982837
	Family_XIII_AD3011_group_ASV241		0.246796	1.32075	0.851792	0.982837
	Faecalibacterium_ASV3		-6.40857	44.067	0.88439	0.988583
	Dialister_ASV12		-2.05884	16.9295	0.90322	0.988583
	Veillonella_ASV454		-0.158524	1.36241	0.907384	0.988583
	Parasutterella_ASV287		0.248214	2.40871	0.917936	0.988583
	NA_ASV19		-1.55217	17.057	0.927504	0.988583
	Christensenellaceae_R_7_group_ASV17		1.68708	19.6582	0.931619	0.988583
	CAG_352_ASV56		0.76296	10.9743	0.944582	0.988583
	NA_ASV239		-0.119344	3.62509	0.973741	0.988583
	Lachnospiraceae_AC2044_group_ASV226		-0.0486421	1.58819	0.97557	0.988583
	Dorea_ASV34		-0.119035	5.24196	0.981886	0.988583
	Haemophilus_ASV189		0.0834973	3.89953	0.982919	0.988583
	Intestinimonas_ASV610		0.00786614	0.549647	0.988583	0.988583
	Associations between genus-level taxonomies and mental healht problems. Linear regression models with child mental health problems and genus abundance. Model: sqrt(child mental health problems) ~ genus + age + sex + BMI + self-reported use of antibiotics + maternal education + time in mail + season of stool production + DNA isolation batch + sequencing run batch + number of sequencing reads + fir…

## Sheet: Thought problems
	Table 8. Single differential abundance analysis of thought problems: linear regression models (genus-level)
	Genus		B	se	p	p-corrected
	NA_ASV109		-37.481	11.8183	0.0015431	0.138879
	Agathobacter_ASV1		-55.7325	25.7685	0.0306901	0.838046
	Anaerostipes_ASV45		-15.2481	8.15255	0.0616019	0.838046
	Coprobacter_ASV720		-0.889512	0.536842	0.0977114	0.838046
	NA_ASV440		3.38215	2.18632	0.122054	0.838046
	Erysipelotrichaceae_UCG_003_ASV120		-2.86018	1.87912	0.128169	0.838046
	Blautia_ASV15		-27.7924	18.7297	0.138024	0.838046
	Veillonella_ASV454		1.99276	1.38285	0.149748	0.838046
	Prevotella_9_ASV23		108.755	77.6855	0.161707	0.838046
	Fusicatenibacter_ASV16		-9.63555	7.04181	0.171383	0.838046
	Lachnospiraceae_UCG_001_ASV327		-1.20826	0.889396	0.174474	0.838046
	Lachnoclostridium_ASV85		9.23119	6.83383	0.176931	0.838046
	Intestinibacter_ASV71		-4.31403	3.28037	0.188646	0.838046
	Subdoligranulum_ASV7		-31.1092	23.7927	0.191212	0.838046
	NA_ASV774		0.785742	0.616723	0.202811	0.838046
	Eubacterium_ventriosum_group_ASV94		-3.47814	2.74553	0.205382	0.838046
	Incertae_Sedis_ASV123		4.8686	3.90163	0.212258	0.838046
	Lachnospiraceae_ND3007_group_ASV100		-2.33331	1.8764	0.213847	0.838046
	CAG_56_ASV159		-2.08802	1.688	0.216259	0.838046
	Dorea_ASV34		-6.36554	5.32023	0.231671	0.838046
	Intestinimonas_ASV610		0.659077	0.557933	0.23765	0.838046
	Parasutterella_ASV287		2.82366	2.44503	0.248305	0.838046
	Clostridium_sensu_stricto_1_ASV73		-7.40918	6.67351	0.267049	0.838046
	Marvinbryantia_ASV496		-0.626416	0.568229	0.270439	0.838046
	Paludicola_ASV584		-0.628298	0.599092	0.294438	0.838046
	Erysipelatoclostridium_ASV909		-0.360377	0.348365	0.301054	0.838046
	Bacteroides_ASV5		79.8104	80.008	0.318645	0.838046
	Family_XIII_AD3011_group_ASV241		-1.33579	1.34209	0.319722	0.838046
	DTU089_ASV461		0.4709	0.480352	0.327063	0.838046
	UBA1819_ASV144		1.87165	1.91145	0.327627	0.838046
	NA_ASV36		30.5058	32.8473	0.353165	0.838046
	NA_ASV363		-0.680387	0.733297	0.353615	0.838046
	NA_ASV96		3.39787	3.67769	0.355659	0.838046
	Faecalibacterium_ASV3		-40.0875	44.7399	0.370369	0.838046
	Terrisporobacter_ASV194		1.20942	1.3594	0.373762	0.838046
	Romboutsia_ASV21		-8.52695	9.5947	0.374278	0.838046
	Sutterella_ASV242		-2.15032	2.45261	0.380745	0.838046
	Oscillibacter_ASV259		0.855209	0.993997	0.389701	0.838046
	Roseburia_ASV28		8.05349	9.64129	0.403656	0.838046
	NA_ASV217		-2.87655	3.4617	0.406107	0.838046
	Bifidobacterium_ASV18		-14.0142	16.871	0.406275	0.838046
	Eubacterium_hallii_group_ASV33		-6.21734	7.4994	0.407192	0.838046
	Ruminococcus_gauvreauii_group_ASV121		-1.81751	2.26659	0.422736	0.838046
	Lachnospiraceae_UCG_010_ASV235		1.03362	1.29248	0.423982	0.838046
	Eubacterium_siraeum_group_ASV57		-6.09788	7.6892	0.427859	0.838046
	Paraprevotella_ASV152		-3.80786	4.8702	0.434397	0.838046
	Lachnospira_ASV70		-3.76294	4.84696	0.437646	0.838046
	Ruminococcus_ASV41		12.4643	16.8659	0.459991	0.862484
	Alistipes_ASV11		-14.1901	21.6449	0.512175	0.90168
	Haemophilus_ASV189		2.52229	3.95951	0.524195	0.90168
	Christensenellaceae_R_7_group_ASV17		11.855	19.9602	0.552633	0.90168
	NA_ASV377		-1.3323	2.25834	0.555301	0.90168
	Hungatella_ASV266		2.08528	3.57219	0.559461	0.90168
	Flavonifractor_ASV447		0.388344	0.679923	0.567965	0.90168
	Lachnospiraceae_FCS020_group_ASV205		-0.514413	0.914142	0.573692	0.90168
	Holdemanella_ASV284		-0.98043	1.84244	0.594698	0.90168
	NA_ASV170		1.9221	3.64389	0.597922	0.90168
	Streptococcus_ASV140		-3.55522	6.77157	0.599635	0.90168
	NA_ASV239		1.9156	3.68109	0.602858	0.90168
	Coprococcus_ASV38		-5.42822	10.6465	0.610213	0.90168
	NA_ASV19		8.80835	17.3209	0.611139	0.90168
	NA_ASV225		-0.418214	0.861017	0.627226	0.91049
	Eubacterium_eligens_group_ASV50		2.86956	6.56539	0.662112	0.927136
	Bilophila_ASV319		0.312726	0.720528	0.664325	0.927136
	Family_XIII_UCG_001_ASV321		-0.17753	0.415984	0.669598	0.927136
	Lachnospiraceae_UCG_004_ASV190		0.644378	1.60881	0.688814	0.939292
	Ruminococcus_torques_group_ASV55		1.92213	6.24532	0.758293	0.980581
	Butyricicoccus_ASV163		0.779869	2.55275	0.760021	0.980581
	Phascolarctobacterium_ASV58		2.71268	10.2311	0.790933	0.980581
	Colidextribacter_ASV323		0.251584	0.958243	0.79293	0.980581
	Lachnospiraceae_AC2044_group_ASV226		0.416364	1.61283	0.796316	0.980581
	Eubacterium_xylanophilum_group_ASV128		-0.591816	2.37659	0.803375	0.980581
	UCG_005_ASV83		-0.903351	4.98113	0.85611	0.980581
	Turicibacter_ASV216		0.326112	1.82152	0.857933	0.980581
	Anaerotruncus_ASV850		-0.10887	0.777956	0.888721	0.980581
	UCG_003_ASV133		-0.275345	2.01305	0.891221	0.980581
	Monoglobus_ASV107		-0.235782	1.72616	0.891368	0.980581
	Eubacterium_ruminantium_group_ASV67		-0.70308	5.43057	0.897003	0.980581
	Escherichia_Shigella_ASV2		4.88665	47.4612	0.918006	0.980581
	Odoribacter_ASV122		-0.259635	2.64575	0.921838	0.980581
	Barnesiella_ASV209		0.517115	5.32008	0.922578	0.980581
	Dialister_ASV12		1.52597	17.1913	0.929279	0.980581
	Defluviitaleaceae_UCG_011_ASV1028		0.0227216	0.29932	0.939499	0.980581
	Akkermansia_ASV106		-0.516286	6.91893	0.940526	0.980581
	UCG_002_ASV13		-1.57312	21.1687	0.940769	0.980581
	Lachnospiraceae_NK4A136_group_ASV39		-0.933906	12.6302	0.941065	0.980581
	Parabacteroides_ASV22		0.589035	9.01226	0.947895	0.980581
	NK4A214_group_ASV60		-0.292519	5.74108	0.95937	0.981174
	CAG_352_ASV56		-0.407184	11.1623	0.970905	0.981814
	GCA_900066575_ASV337		0.00854555	0.520862	0.986912	0.986912
	Associations between genus-level taxonomies and mental healht problems. Linear regression models with child mental health problems and genus abundance. Model: sqrt(child mental health problems) ~ genus + age + sex + BMI + self-reported use of antibiotics + maternal education + time in mail + season of stool production + DNA isolation batch + sequencing run batch + number of sequencing reads + fir…

## Sheet: Attention problems
	Table 9. Single differential abundance analysis of attention problems: linear regression models (genus-level)
	Genus		B	se	p	p-corrected
	Paraprevotella_ASV152		-13.5097	4.24491	0.00148539	0.133685
	NA_ASV377		3.95725	1.97138	0.0448654	0.906509
	Marvinbryantia_ASV496		-0.964094	0.496168	0.0521665	0.906509
	Eubacterium_eligens_group_ASV50		10.9758	5.72116	0.0552163	0.906509
	Paludicola_ASV584		-0.920716	0.52324	0.0786428	0.906509
	Subdoligranulum_ASV7		-35.7323	20.7852	0.0857683	0.906509
	UBA1819_ASV144		2.62459	1.6699	0.116199	0.906509
	Butyricicoccus_ASV163		-3.22973	2.22936	0.147594	0.906509
	Family_XIII_UCG_001_ASV321		-0.526266	0.363295	0.147631	0.906509
	Romboutsia_ASV21		-12.0264	8.38094	0.151474	0.906509
	Ruminococcus_torques_group_ASV55		7.511	5.45467	0.168692	0.906509
	Erysipelatoclostridium_ASV909		-0.415901	0.304144	0.171661	0.906509
	Escherichia_Shigella_ASV2		55.9027	41.4704	0.177828	0.906509
	UCG_005_ASV83		5.85935	4.35092	0.178254	0.906509
	Anaerostipes_ASV45		-9.13481	7.12796	0.200171	0.906509
	Fusicatenibacter_ASV16		-7.70055	6.149	0.210619	0.906509
	NA_ASV96		3.79325	3.21336	0.237976	0.906509
	Lachnospiraceae_AC2044_group_ASV226		-1.59301	1.40888	0.258338	0.906509
	Veillonella_ASV454		1.35186	1.20877	0.263557	0.906509
	Blautia_ASV15		-17.8349	16.3724	0.276161	0.906509
	Dorea_ASV34		-5.02449	4.64996	0.280049	0.906509
	Incertae_Sedis_ASV123		-3.56696	3.40993	0.295681	0.906509
	Streptococcus_ASV140		6.04372	5.91614	0.307128	0.906509
	NA_ASV217		-3.04643	3.02454	0.313961	0.906509
	GCA_900066575_ASV337		-0.456112	0.455008	0.316276	0.906509
	Turicibacter_ASV216		1.54978	1.59162	0.330333	0.906509
	NA_ASV225		-0.724828	0.752369	0.335483	0.906509
	UCG_003_ASV133		1.69029	1.75908	0.336737	0.906509
	Lachnospiraceae_UCG_001_ASV327		-0.746487	0.777477	0.337117	0.906509
	Eubacterium_hallii_group_ASV33		-6.14182	6.55279	0.348742	0.906509
	Sutterella_ASV242		-2.00441	2.14347	0.349854	0.906509
	Colidextribacter_ASV323		0.738436	0.837185	0.377873	0.906509
	Eubacterium_ruminantium_group_ASV67		-4.17546	4.74409	0.378905	0.906509
	Anaerotruncus_ASV850		-0.592606	0.679676	0.383385	0.906509
	Lachnoclostridium_ASV85		5.11572	5.97415	0.391944	0.906509
	Intestinimonas_ASV610		0.417327	0.487675	0.392254	0.906509
	CAG_56_ASV159		-1.24903	1.47538	0.397342	0.906509
	NA_ASV170		2.68652	3.18443	0.398985	0.906509
	Parasutterella_ASV287		1.79465	2.13726	0.401194	0.906509
	Roseburia_ASV28		-6.91078	8.42664	0.412265	0.906509
	Alistipes_ASV11		-14.5903	18.9162	0.440627	0.906509
	Faecalibacterium_ASV3		-29.3016	39.0951	0.45366	0.906509
	Clostridium_sensu_stricto_1_ASV73		-4.35186	5.8328	0.455706	0.906509
	Defluviitaleaceae_UCG_011_ASV1028		0.189775	0.261525	0.468152	0.906509
	Christensenellaceae_R_7_group_ASV17		11.9415	17.4341	0.493467	0.906509
	Ruminococcus_gauvreauii_group_ASV121		1.34788	1.98048	0.496224	0.906509
	Erysipelotrichaceae_UCG_003_ASV120		-1.11285	1.64293	0.498268	0.906509
	NA_ASV239		-2.10945	3.21739	0.51214	0.906509
	Hungatella_ASV266		2.02697	3.12146	0.516187	0.906509
	UCG_002_ASV13		11.7549	18.4989	0.525227	0.906509
	NA_ASV363		-0.391889	0.640901	0.540971	0.906509
	Oscillibacter_ASV259		-0.511141	0.868753	0.556365	0.906509
	Eubacterium_xylanophilum_group_ASV128		1.17774	2.07714	0.570785	0.906509
	Dialister_ASV12		8.513	15.0231	0.571019	0.906509
	Prevotella_9_ASV23		38.385	68.0312	0.572673	0.906509
	Lachnospiraceae_UCG_004_ASV190		0.782259	1.40569	0.577944	0.906509
	Lachnospira_ASV70		-2.10401	4.2361	0.619472	0.906509
	NK4A214_group_ASV60		2.45614	5.01617	0.624446	0.906509
	Bilophila_ASV319		-0.304525	0.629662	0.628708	0.906509
	Family_XIII_AD3011_group_ASV241		-0.556066	1.17322	0.635584	0.906509
	CAG_352_ASV56		-4.54162	9.75191	0.641477	0.906509
	NA_ASV774		-0.243635	0.539178	0.651424	0.906509
	Coprococcus_ASV38		3.95465	9.30543	0.670901	0.906509
	Phascolarctobacterium_ASV58		-3.60826	8.94153	0.6866	0.906509
	Odoribacter_ASV122		0.928641	2.31232	0.688023	0.906509
	NA_ASV109		-4.11553	10.3559	0.691114	0.906509
	Agathobacter_ASV1		-8.90557	22.5455	0.692888	0.906509
	Terrisporobacter_ASV194		-0.467673	1.18865	0.694037	0.906509
	Eubacterium_siraeum_group_ASV57		2.6119	6.72006	0.697566	0.906509
	Parabacteroides_ASV22		-2.98251	7.87863	0.705063	0.906509
	Intestinibacter_ASV71		-0.985234	2.86778	0.731224	0.919543
	Eubacterium_ventriosum_group_ASV94		0.810231	2.39931	0.735635	0.919543
	Bifidobacterium_ASV18		-4.3718	14.7526	0.767004	0.925961
	Barnesiella_ASV209		1.28619	4.64903	0.782076	0.925961
	Lachnospiraceae_NK4A136_group_ASV39		2.88685	11.0271	0.793509	0.925961
	DTU089_ASV461		-0.109792	0.419859	0.793741	0.925961
	NA_ASV440		0.484289	1.91169	0.800042	0.925961
	Lachnospiraceae_UCG_010_ASV235		0.27386	1.12944	0.808441	0.925961
	Lachnospiraceae_ND3007_group_ASV100		0.388558	1.6404	0.812788	0.925961
	Haemophilus_ASV189		0.633899	3.4607	0.854685	0.935376
	NA_ASV36		5.13813	28.712	0.857994	0.935376
	NA_ASV19		2.56354	15.1369	0.865536	0.935376
	Bacteroides_ASV5		-11.816	69.9089	0.865801	0.935376
	Akkermansia_ASV106		0.966506	6.04632	0.873017	0.935376
	Lachnospiraceae_FCS020_group_ASV205		-0.0902574	0.798976	0.91007	0.963604
	Monoglobus_ASV107		0.130982	1.50393	0.930607	0.973892
	Flavonifractor_ASV447		-0.0294012	0.594282	0.960548	0.981252
	Ruminococcus_ASV41		-0.686349	14.7424	0.962872	0.981252
	Coprobacter_ASV720		-0.0174605	0.46968	0.970349	0.981252
	Holdemanella_ASV284		0.00364289	1.61337	0.998199	0.998199
	Associations between genus-level taxonomies and mental healht problems. Linear regression models with child mental health problems and genus abundance. Model: sqrt(child mental health problems) ~ genus + age + sex + BMI + self-reported use of antibiotics + maternal education + time in mail + season of stool production + DNA isolation batch + sequencing run batch + number of sequencing reads + fir…

## Sheet: Rule-breaking behavior
	Table 10. Single differential abundance analysis of rule-breaking behavior: linear regression models (genus-level)
	Genus		B	se	p	p-corrected
	NA_ASV109		-36.5477	13.8985	0.00862286	0.468546
	Romboutsia_ASV21		-28.8626	11.2542	0.0104121	0.468546
	Odoribacter_ASV122		6.91032	3.10434	0.0261394	0.560381
	Subdoligranulum_ASV7		-61.2985	27.9302	0.0283154	0.560381
	Anaerostipes_ASV45		-20.5312	9.57571	0.0321624	0.560381
	NA_ASV440		5.34882	2.56735	0.0373588	0.560381
	Barnesiella_ASV209		12.0516	6.24448	0.053772	0.580963
	Dorea_ASV34		-11.3554	6.24891	0.0693597	0.580963
	Erysipelatoclostridium_ASV909		-0.721414	0.409056	0.0779728	0.580963
	Lachnospiraceae_UCG_004_ASV190		3.31472	1.88871	0.0794319	0.580963
	Prevotella_9_ASV23		160.062	91.3463	0.0799056	0.580963
	Butyricicoccus_ASV163		-5.186	2.99676	0.0837106	0.580963
	Blautia_ASV15		-37.5456	22.0019	0.088098	0.580963
	Eubacterium_ruminantium_group_ASV67		10.7988	6.37532	0.0904709	0.580963
	Escherichia_Shigella_ASV2		-91.8493	55.7348	0.099538	0.580963
	Agathobacter_ASV1		-49.3804	30.2948	0.103282	0.580963
	Family_XIII_AD3011_group_ASV241		-2.47355	1.57637	0.116795	0.601073
	NA_ASV239		6.72108	4.32326	0.120215	0.601073
	Christensenellaceae_R_7_group_ASV17		-33.3879	23.4421	0.154546	0.732061
	Marvinbryantia_ASV496		-0.908082	0.667482	0.17386	0.782368
	Lachnospiraceae_NK4A136_group_ASV39		19.6801	14.8328	0.184748	0.791775
	Lachnospiraceae_FCS020_group_ASV205		-1.3689	1.07368	0.202493	0.828379
	Streptococcus_ASV140		9.31877	7.95333	0.241484	0.877312
	Haemophilus_ASV189		-5.43945	4.65085	0.242336	0.877312
	UBA1819_ASV144		2.51376	2.24598	0.263195	0.877312
	Parabacteroides_ASV22		11.7638	10.588	0.266702	0.877312
	Colidextribacter_ASV323		-1.21073	1.12555	0.282219	0.877312
	UCG_002_ASV13		26.0627	24.8654	0.294714	0.877312
	Paraprevotella_ASV152		-5.85315	5.72307	0.306577	0.877312
	NA_ASV170		4.36977	4.28079	0.307496	0.877312
	UCG_005_ASV83		5.7245	5.85131	0.328047	0.877312
	NA_ASV363		-0.837763	0.861528	0.330978	0.877312
	Erysipelotrichaceae_UCG_003_ASV120		-2.1362	2.20869	0.333589	0.877312
	NK4A214_group_ASV60		-6.3306	6.74362	0.347987	0.877312
	Clostridium_sensu_stricto_1_ASV73		-7.35276	7.84175	0.348557	0.877312
	Incertae_Sedis_ASV123		-4.27799	4.58497	0.350925	0.877312
	Lachnoclostridium_ASV85		7.09304	8.03175	0.37729	0.889853
	Ruminococcus_ASV41		16.8401	19.8161	0.395543	0.889853
	Defluviitaleaceae_UCG_011_ASV1028		-0.297868	0.351597	0.397008	0.889853
	Family_XIII_UCG_001_ASV321		-0.409681	0.488675	0.401948	0.889853
	NA_ASV36		31.055	38.5971	0.421163	0.889853
	Bacteroides_ASV5		74.1808	94.0295	0.430271	0.889853
	NA_ASV377		2.02064	2.65315	0.446402	0.889853
	Oscillibacter_ASV259		-0.883151	1.16795	0.449656	0.889853
	Lachnospiraceae_AC2044_group_ASV226		1.4292	1.89461	0.450739	0.889853
	Bifidobacterium_ASV18		-14.3473	19.8294	0.469447	0.889853
	Eubacterium_eligens_group_ASV50		-5.51192	7.71289	0.474928	0.889853
	NA_ASV19		13.8035	20.3508	0.497686	0.889853
	Lachnospiraceae_ND3007_group_ASV100		1.46288	2.20543	0.507221	0.889853
	NA_ASV774		-0.4772	0.724917	0.510443	0.889853
	CAG_352_ASV56		8.60917	13.1154	0.511641	0.889853
	Monoglobus_ASV107		-1.30247	2.0282	0.520841	0.889853
	Intestinibacter_ASV71		-2.39429	3.85575	0.534702	0.889853
	GCA_900066575_ASV337		0.374661	0.611934	0.540447	0.889853
	Hungatella_ASV266		2.54828	4.1968	0.543799	0.889853
	Fusicatenibacter_ASV16		-4.70537	8.27774	0.569811	0.893921
	Lachnospiraceae_UCG_001_ASV327		0.580785	1.04546	0.578603	0.893921
	Bilophila_ASV319		0.469712	0.846568	0.579073	0.893921
	CAG_56_ASV159		-1.05828	1.984	0.593821	0.893921
	Roseburia_ASV28		5.80022	11.3306	0.608781	0.893921
	Alistipes_ASV11		12.9235	25.4335	0.611426	0.893921
	Paludicola_ASV584		-0.349272	0.704092	0.619914	0.893921
	Lachnospiraceae_UCG_010_ASV235		0.702281	1.51877	0.64385	0.893921
	Flavonifractor_ASV447		-0.368913	0.799036	0.644355	0.893921
	Ruminococcus_gauvreauii_group_ASV121		-1.18453	2.66331	0.656548	0.893921
	NA_ASV96		1.85762	4.32272	0.667442	0.893921
	Lachnospira_ASV70		-2.41025	5.69556	0.672215	0.893921
	NA_ASV217		-1.70366	4.06787	0.675407	0.893921
	Akkermansia_ASV106		-3.25916	8.1287	0.68851	0.898056
	Phascolarctobacterium_ASV58		-4.35302	12.0213	0.717314	0.915781
	Intestinimonas_ASV610		0.232968	0.655796	0.722449	0.915781
	Veillonella_ASV454		-0.539704	1.62565	0.739934	0.919313
	NA_ASV225		-0.324373	1.01174	0.748545	0.919313
	Eubacterium_hallii_group_ASV33		-2.58564	8.81277	0.769254	0.919313
	Coprococcus_ASV38		-3.34995	12.5118	0.788929	0.919313
	Terrisporobacter_ASV194		-0.423307	1.59797	0.791116	0.919313
	Parasutterella_ASV287		0.74976	2.87388	0.79421	0.919313
	UCG_003_ASV133		0.609424	2.36568	0.796738	0.919313
	Coprobacter_ASV720		-0.119167	0.631402	0.850324	0.94687
	Faecalibacterium_ASV3		-9.60431	52.5778	0.855079	0.94687
	Sutterella_ASV242		-0.52209	2.88265	0.856298	0.94687
	Eubacterium_siraeum_group_ASV57		1.46167	9.03569	0.871509	0.94687
	Turicibacter_ASV216		-0.341565	2.1403	0.873224	0.94687
	Anaerotruncus_ASV850		0.130722	0.913998	0.886289	0.949595
	Dialister_ASV12		-2.28349	20.1995	0.910006	0.95691
	Holdemanella_ASV284		-0.221546	2.1678	0.918611	0.95691
	Ruminococcus_torques_group_ASV55		-0.61887	7.33894	0.932806	0.95691
	DTU089_ASV461		0.0363819	0.564518	0.948621	0.95691
	Eubacterium_ventriosum_group_ASV94		-0.19492	3.22744	0.951848	0.95691
	Eubacterium_xylanophilum_group_ASV128		0.150927	2.7929	0.95691	0.95691
	Associations between genus-level taxonomies and mental healht problems. Linear regression models with child mental health problems and genus abundance. Model: sqrt(child mental health problems) ~ genus + age + sex + BMI + self-reported use of antibiotics + maternal education + time in mail + season of stool production + DNA isolation batch + sequencing run batch + number of sequencing reads + fir…

[truncated: 1 more sheets: Aggressive behavior]
