# Supplementary material for: The gut microbiome and child mental health: A population-based study
Source: Brain Behav Immun. Author manuscript; Available in PMC 2023 Feb 9. (PMC7614161; doi:10.1016/j.bbi.2022.12.006)
Supplement: Supplementary Material [file EMS164585-supplement-Supplementary_Material.zip › 1-s2.0-S0889159122004640-mmc6.xlsx]

## Sheet: Internalizing problems
	Table 1. Single pathway differential abundance analysis of internalizing problems (genus-level)
	Pathway	MetaCyc pathway code		B	se	p	p-corrected
	purine ribonucleosides degradation	PWY0.1296		-156.044	57.8165	0.00702272	0.790797
	peptidoglycan biosynthesis IV (Enterococcus faecium)	PWY.6471		-136.934	56.0798	0.0147134	0.790797
	superpathway of polyamine biosynthesis II	POLYAMINSYN3.PWY		-41.5185	17.0079	0.0147394	0.790797
	adenine and adenosine salvage III	PWY.6609		-111.48	49.566	0.0246288	0.790797
	superpathway of hexitol degradation (bacteria)	HEXITOLDEGSUPER.PWY		-56.6198	25.6753	0.0275678	0.790797
	adenosylcobalamin salvage from cobinamide II	PWY.6269		-102.266	47.7713	0.0324325	0.790797
	adenosylcobalamin salvage from cobinamide I	COBALSYN.PWY		-102.049	47.714	0.0325929	0.790797
	CDP-diacylglycerol biosynthesis I	PWY.5667		-126.362	59.166	0.0328403	0.790797
	CDP-diacylglycerol biosynthesis II	PWY0.1319		-126.362	59.166	0.0328403	0.790797
	superpathway of purine deoxyribonucleosides degradation	PWY0.1297		-111.313	52.4943	0.0341052	0.790797
	adenosylcobalamin biosynthesis from cobyrinate a,c-diamide I	PWY.5509		-101.371	47.8914	0.0344268	0.790797
	glycogen biosynthesis I (from ADP-D-Glucose)	GLYCOGENSYNTH.PWY		-145.406	69.6794	0.037052	0.790797
	acetyl-CoA fermentation to butanoate II	PWY.5676		-76.8341	37.1977	0.0390167	0.790797
	nitrate reduction VI (assimilatory)	PWY490.3		-73.874	36.7354	0.0444808	0.790797
	glycogen degradation I (bacterial)	GLYCOCAT.PWY		-145.682	72.8325	0.0456284	0.790797
	superpathway of N-acetylglucosamine, N-acetylmannosamine and N-acetylneuraminate degradation	GLCMANNANAUT.PWY		-88.2675	46.0012	0.0551709	0.790797
	superpathway of sulfur oxidation (Acidianus ambivalens)	PWY.5304		-80.3937	42.6406	0.0595437	0.790797
	galactose degradation I (Leloir pathway)	PWY.6317		-114.366	62.1151	0.0657615	0.790797
	superpathway of pyrimidine deoxyribonucleosides degradation	PWY0.1298		-92.3054	51.0592	0.070807	0.790797
	superpathway of phospholipid biosynthesis I (bacteria)	PHOSLIPSYN.PWY		-100.326	55.6556	0.07162	0.790797
	arginine, ornithine and proline interconversion	ARGORNPROST.PWY		-14.9077	8.44522	0.0776994	0.790797
	L-glutamate and L-glutamine biosynthesis	PWY.5505		-132.116	77.1405	0.0869509	0.790797
	pentose phosphate pathway (non-oxidative branch)	NONOXIPENT.PWY		-134.953	78.9511	0.0875682	0.790797
	S-adenosyl-L-methionine cycle I	PWY.6151		-91.7911	53.7983	0.0881464	0.790797
	superpathway of L-serine and glycine biosynthesis I	SER.GLYSYN.PWY		-81.8118	48.0378	0.088732	0.790797
	sucrose degradation IV (sucrose phosphorylase)	PWY.5384		-91.09	53.67	0.0898314	0.790797
	ethylmalonyl-CoA pathway	PWY.5741		3.54442	2.10582	0.0925239	0.790797
	L-leucine degradation I	LEU.DEG2.PWY		3.64777	2.17896	0.0942925	0.790797
	Calvin-Benson-Bassham cycle	CALVIN.PWY		-85.5402	51.5512	0.0972288	0.790797
	UDP-N-acetylmuramoyl-pentapeptide biosynthesis II (lysine-containing)	PWY.6386		-78.7145	48.2272	0.102826	0.790797
	superpathway of L-tyrosine biosynthesis	PWY.6630		-94.0856	57.9919	0.104899	0.790797
	superpathway of L-phenylalanine biosynthesis	PWY.6628		-94.6627	58.3825	0.105106	0.790797
	peptidoglycan biosynthesis III (mycobacteria)	PWY.6385		-75.7624	46.7529	0.105308	0.790797
	adenosine ribonucleotides de novo biosynthesis	PWY.7219		-88.1686	54.7888	0.107743	0.790797
	UDP-N-acetylmuramoyl-pentapeptide biosynthesis I (meso-diaminopimelate containing)	PWY.6387		-76.3709	47.5994	0.108794	0.790797
	tetrapyrrole biosynthesis I (from glutamate)	PWY.5188		-66.5499	41.5103	0.109067	0.790797
	peptidoglycan biosynthesis I (meso-diaminopimelate containing)	PEPTIDOGLYCANSYN.PWY		-75.4942	47.1817	0.109762	0.790797
	tRNA charging	TRNA.CHARGING.PWY		-75.1257	47.042	0.110448	0.790797
	myo-inositol degradation I	P562.PWY		-13.686	8.5859	0.111114	0.790797
	aerobic respiration I (cytochrome c)	PWY.3781		18.5043	11.7281	0.114797	0.790797
	superpathway of aromatic amino acid biosynthesis	COMPLETE.ARO.PWY		-88.8711	56.5105	0.115981	0.790797
	superpathway of pyrimidine nucleobases salvage	PWY.7208		-87.3587	55.8745	0.11812	0.790797
	pyruvate fermentation to acetate and lactate II	PWY.5100		-86.3934	55.5342	0.119965	0.790797
	chorismate biosynthesis I	ARO.PWY		-82.9482	54.2405	0.126379	0.790797
	chitin derivatives degradation	PWY.6906		3.29478	2.16713	0.128605	0.790797
	allantoin degradation to glyoxylate III	PWY.5705		-9.16367	6.03448	0.129055	0.790797
	cis-vaccenate biosynthesis	PWY.5973		-87.9694	58.0368	0.129762	0.790797
	glycolysis III (from glucose)	ANAGLYCOLYSIS.PWY		-85.3559	56.6294	0.131921	0.790797
	L-isoleucine biosynthesis IV	PWY.5104		-93.9642	62.5627	0.133298	0.790797
	UMP biosynthesis	PWY.5686		-81.7177	54.4159	0.133348	0.790797
	tetrapyrrole biosynthesis II (from glycine)	PWY.5189		-58.4356	38.9308	0.133533	0.790797
	L-lysine biosynthesis VI	PWY.5097		-82.2737	54.8425	0.133748	0.790797
	superpathway of geranylgeranyl diphosphate biosynthesis II (via MEP)	PWY.5121		-70.7055	48.3404	0.14374	0.790797
	L-isoleucine biosynthesis II	PWY.5101		-93.1311	64.2777	0.147548	0.790797
	chorismate biosynthesis from 3-dehydroquinate	PWY.6163		-75.5475	52.1624	0.147708	0.790797
	L-lysine biosynthesis III	PWY.2942		-79.5846	55.923	0.154882	0.790797
	phosphatidylglycerol biosynthesis II (non-plastidic)	PWY4FS.8		-80.1319	56.6163	0.157144	0.790797
	phosphatidylglycerol biosynthesis I (plastidic)	PWY4FS.7		-80.1319	56.6163	0.157144	0.790797
	biotin biosynthesis II	PWY.5005		-18.1875	12.9645	0.160831	0.790797
	sucrose degradation III (sucrose invertase)	PWY.621		-114.863	82.6574	0.164819	0.790797
	pyruvate fermentation to isobutanol (engineered)	PWY.7111		-100.417	72.8762	0.168408	0.790797
	methylerythritol phosphate pathway I	NONMEVIPP.PWY		-66.8606	48.7717	0.170585	0.790797
	methylerythritol phosphate pathway II	PWY.7560		-66.8606	48.7717	0.170585	0.790797
	TCA cycle VI (obligate autotrophs)	PWY.5913		91.6945	67.0012	0.171316	0.790797
	L-isoleucine biosynthesis I (from threonine)	ILEUSYN.PWY		-81.5982	59.8606	0.173015	0.790797
	L-valine biosynthesis	VALSYN.PWY		-81.5982	59.8606	0.173015	0.790797
	inosine-5'-phosphate biosynthesis I	PWY.6123		-63.337	46.5124	0.17346	0.790797
	5-aminoimidazole ribonucleotide biosynthesis II	PWY.6122		-66.0293	49.0972	0.178841	0.790797
	superpathway of 5-aminoimidazole ribonucleotide biosynthesis	PWY.6277		-66.0293	49.0972	0.178841	0.790797
	coenzyme A biosynthesis I	COA.PWY		-58.0344	43.373	0.18106	0.790797
	guanosine ribonucleotides de novo biosynthesis	PWY.7221		-68.0429	51.0335	0.182607	0.790797
	superpathway of adenosine nucleotides de novo biosynthesis I	PWY.7229		-76.5	57.6385	0.184603	0.790797
	superpathway of branched amino acid biosynthesis	BRANCHED.CHAIN.AA.SYN.PWY		-74.258	56.6086	0.189766	0.790797
	L-histidine biosynthesis	HISTSYN.PWY		-63.0996	48.2003	0.190668	0.790797
	L-isoleucine biosynthesis III	PWY.5103		-72.8895	55.8385	0.191941	0.790797
	chondroitin sulfate degradation I (bacterial)	PWY.6572		47.177	36.5055	0.196415	0.793531
	flavin biosynthesis I (bacteria and plants)	RIBOSYN2.PWY		-58.2619	45.8241	0.203746	0.793531
	hexitol fermentation to lactate, formate, ethanol and acetate	P461.PWY		-47.6022	37.6978	0.206854	0.793531
	UDP-2,3-diacetamido-2,3-dideoxy-&alpha;-D-mannuronate biosynthesis	PWY.7090		1.90848	1.523	0.210335	0.793531
	5-aminoimidazole ribonucleotide biosynthesis I	PWY.6121		-62.7973	50.1148	0.210348	0.793531
	superpathway of lipopolysaccharide biosynthesis	LPSSYN.PWY		-10.6696	8.54602	0.212019	0.793531
	NAD salvage pathway I	PYRIDNUCSAL.PWY		-54.046	43.2896	0.212023	0.793531
	gondoate biosynthesis (anaerobic)	PWY.7663		-82.5485	66.2824	0.213149	0.793531
	superpathway of L-isoleucine biosynthesis I	PWY.3001		-63.8007	52.6801	0.226022	0.82972
	superpathway of adenosine nucleotides de novo biosynthesis II	PWY.6126		-68.799	57.401	0.230858	0.82972
	pyrimidine deoxyribonucleosides salvage	PWY.7199		-48.4303	40.4127	0.230925	0.82972
	UDP-N-acetyl-D-glucosamine biosynthesis I	UDPNAGSYN.PWY		-60.3555	51.2579	0.239161	0.846748
	methylaspartate cycle	PWY.6728		-2.81626	2.40187	0.241145	0.846748
	superpathway of L-threonine biosynthesis	THRESYN.PWY		-58.1046	50.4296	0.2494	0.854675
	urea cycle	PWY.4984		46.046	40.332	0.253746	0.854675
	taxadiene biosynthesis (engineered)	PWY.7392		-56.7	49.7284	0.254361	0.854675
	TCA cycle VII (acetate-producers)	PWY.7254		-34.1282	29.9385	0.254466	0.854675
	TCA cycle I (prokaryotic)	TCA		77.3222	68.7499	0.260875	0.866778
	L-lysine biosynthesis I	DAPLYSINESYN.PWY		-64.8707	58.2808	0.265831	0.873848
	lactose and galactose degradation I	LACTOSECAT.PWY		-4.12284	3.86822	0.28665	0.932366
	N10-formyl-tetrahydrofolate biosynthesis	X1CMET2.PWY		-46.0758	43.9601	0.294724	0.936895
	peptidoglycan biosynthesis II (staphylococci)	PWY.5265		-5.18793	4.96032	0.295758	0.936895
	O-antigen building blocks biosynthesis (E. coli)	OANTIGEN.PWY		-43.5238	41.9154	0.29924	0.936895
	starch degradation V	PWY.6737		-84.6262	81.656	0.30017	0.936895
	L-arginine biosynthesis II (acetyl cycle)	ARGSYNBSUB.PWY		-55.3668	53.8685	0.30418	0.939915
	L-arginine biosynthesis I (via L-ornithine)	ARGSYN.PWY		-50.4344	49.9512	0.312791	0.948606
	L-arginine biosynthesis IV (archaebacteria)	PWY.7400		-49.9145	49.6432	0.314811	0.948606
	phosphopantothenate biosynthesis I	PANTO.PWY		-45.0846	45.0484	0.317059	0.948606
	fatty acid elongation -- saturated	FASYN.ELONG.PWY		90.6043	91.9669	0.32467	0.948606
	GDP-D-glycero-&alpha;-D-manno-heptose biosynthesis	PWY.6478		16.7093	17.2315	0.332331	0.948606
	superpathway of heme biosynthesis from glycine	PWY.5920		6.6174	6.87498	0.335914	0.948606
	superpathway of N-acetylneuraminate degradation	P441.PWY		-51.8908	54.0088	0.336793	0.948606
	4-aminobutanoate degradation V	PWY.5022		-10.3126	11.018	0.349415	0.948606
	superpathway of arginine and polyamine biosynthesis	ARG.POLYAMINE.SYN		-35.178	37.9953	0.354651	0.948606
	peptidoglycan maturation (meso-diaminopimelate containing)	PWY0.1586		-78.0103	85.6418	0.362478	0.948606
	superpathway of phenylethylamine degradation	PWY.6071		-3.24033	3.55881	0.362678	0.948606
	pantothenate and coenzyme A biosynthesis I	PANTOSYN.PWY		-37.732	41.5589	0.364047	0.948606
	teichoic acid (poly-glycerol) biosynthesis	TEICHOICACID.PWY		-18.8147	20.9122	0.368404	0.948606
	superpathway of UDP-glucose-derived O-antigen building blocks biosynthesis	PWY.7328		27.6355	31.0815	0.374054	0.948606
	octane oxidation	P221.PWY		-12.8333	14.4355	0.37412	0.948606
	phenylacetate degradation I (aerobic)	PWY0.321		-3.47056	3.90473	0.374228	0.948606
	stearate biosynthesis II (bacteria and plants)	PWY.5989		84.9927	95.8507	0.375352	0.948606
	superpathway of fatty acid biosynthesis initiation (E. coli)	FASYN.INITIAL.PWY		69.0995	78.1059	0.376445	0.948606
	palmitoleate biosynthesis I (from (5Z)-dodec-5-enoate)	PWY.6282		80.816	92.7467	0.383676	0.948606
	L-tryptophan biosynthesis	TRPSYN.PWY		-43.7476	50.4631	0.386103	0.948606
	oleate biosynthesis IV (anaerobic)	PWY.7664		81.2803	94.5044	0.389869	0.948606
	NAD biosynthesis I (from aspartate)	PYRIDNUCSYN.PWY		-37.386	43.5457	0.390708	0.948606
	superpathway of polyamine biosynthesis I	POLYAMSYN.PWY		-24.9049	29.0096	0.390729	0.948606
	L-rhamnose degradation I	RHAMCAT.PWY		43.9307	51.3195	0.392102	0.948606
	L-lysine biosynthesis II	PWY.2941		-15.411	18.0047	0.392145	0.948606
	4-hydroxyphenylacetate degradation	X3.HYDROXYPHENYLACETATE.DEGRADATION.PWY		-2.55586	3.00004	0.394362	0.948606
	L-glutamate degradation V (via hydroxyglutarate)	P162.PWY		-4.6873	5.51747	0.395698	0.948606
	(5Z)-dodec-5-enoate biosynthesis	PWY0.862		76.7042	90.2897	0.3957	0.948606
	methanogenesis from acetate	METH.ACETATE.PWY		-37.3769	44.0267	0.39602	0.948606
	mycolate biosynthesis	PWYG.321		79.528	96.0813	0.407944	0.969652
	allantoin degradation IV (anaerobic)	PWY0.41		-3.98845	4.90831	0.416563	0.977834
	superpathway of L-tryptophan biosynthesis	PWY.6629		-45.5259	56.1645	0.417715	0.977834
	purine nucleotides degradation II (aerobic)	PWY.6353		-29.3385	37.3191	0.431884	0.996339
	superpathway of glycolysis and Entner-Doudoroff	GLYCOLYSIS.E.D		-36.2347	46.1097	0.432069	0.996339
	TCA cycle V (2-oxoglutarate:ferredoxin oxidoreductase)	PWY.6969		58.6287	76.2842	0.44226	0.999977
	heterolactic fermentation	P122.PWY		22.5059	29.9855	0.453019	0.999977
	chlorophyllide a biosynthesis II (anaerobic)	PWY.5531		-0.340604	0.458811	0.457968	0.999977
	chlorophyllide a biosynthesis III (aerobic, light independent)	PWY.7159		-0.340604	0.458811	0.457968	0.999977
	toluene degradation I (aerobic) (via o-cresol)	PWY.5180		-4.2234	5.77351	0.464563	0.999977
	toluene degradation II (aerobic) (via 4-methylcatechol)	PWY.5182		-4.2234	5.77351	0.464563	0.999977
	CMP-legionaminate biosynthesis I	PWY.6749		-29.4695	41.2205	0.474752	0.999977
	3-phenylpropanoate and 3-(3-hydroxyphenyl)propanoate degradation to 2-oxopent-4-enoate	HCAMHPDEG.PWY		-3.03707	4.25449	0.475416	0.999977
	cinnamate and 3-hydroxycinnamate degradation to 2-oxopent-4-enoate	PWY.6690		-3.03707	4.25449	0.475416	0.999977
	Bifidobacterium shunt	P124.PWY		34.6749	48.9009	0.478365	0.999977
	glycolysis V (Pyrococcus)	P341.PWY		-1.04368	1.48779	0.483087	0.999977
	3-phenylpropanoate and 3-(3-hydroxyphenyl)propanoate degradation	PWY0.1277		-4.34581	6.3724	0.495346	0.999977
	purine nucleobases degradation I (anaerobic)	P164.PWY		-20.3463	29.9761	0.497386	0.999977
	pyrimidine deoxyribonucleotides de novo biosynthesis II	PWY.7187		-29.6621	43.7687	0.498051	0.999977
	sulfoglycolysis	PWY.7446		-2.70152	4.23197	0.523323	0.999977
	L-ornithine biosynthesis	GLUTORN.PWY		-30.7984	48.2751	0.523572	0.999977
	superpathway of L-aspartate and L-asparagine biosynthesis	ASPASN.PWY		-29.6913	47.1832	0.52925	0.999977
	pyrimidine deoxyribonucleotides de novo biosynthesis III	PWY.6545		-21.1698	34.0108	0.533732	0.999977
	superpathway of purine nucleotides de novo biosynthesis I	PWY.841		-43.7012	70.2647	0.534055	0.999977
	superpathway of purine nucleotides de novo biosynthesis II	DENOVOPURINE2.PWY		-43.1439	69.6372	0.535632	0.999977
	2-methylcitrate cycle II	PWY.5747		-2.9162	4.72329	0.537046	0.999977
	pyruvate fermentation to acetone	PWY.6588		-37.5003	61.0887	0.539383	0.999977
	2-methylcitrate cycle I	PWY0.42		-2.82499	4.62507	0.541412	0.999977
	superpathway of pyrimidine ribonucleosides salvage	PWY.7196		-44.0121	72.5485	0.544157	0.999977
	gluconeogenesis I	GLUCONEO.PWY		-35.2409	58.5921	0.54761	0.999977
	superpathway of pyrimidine deoxyribonucleoside salvage	PWY.7200		-26.1839	44.963	0.56041	0.999977
	4-deoxy-L-threo-hex-4-enopyranuronate degradation	PWY.6507		40.9675	71.0363	0.564208	0.999977
	formaldehyde oxidation I	RUMP.PWY		13.0363	22.6943	0.565749	0.999977
	thiazole biosynthesis II (Bacillus)	PWY.6891		15.8805	27.7476	0.567179	0.999977
	pyrimidine deoxyribonucleotide phosphorylation	PWY.7197		-27.5563	48.5055	0.570035	0.999977
	Kdo transfer to lipid IVA III (Chlamydia)	PWY.6467		27.047	47.6356	0.570251	0.999977
	inosine-5'-phosphate biosynthesis III	PWY.7234		22.7007	40.0342	0.570764	0.999977
	thiamin salvage II	PWY.6897		-25.8475	46.2539	0.576358	0.999977
	thiazole biosynthesis I (E. coli)	PWY.6892		-29.3756	52.7248	0.577497	0.999977
	cob(II)yrinate a,c-diamide biosynthesis I (early cobalt insertion)	PWY.7377		-16.2656	29.2517	0.578245	0.999977
	D-galactarate degradation I	GALACTARDEG.PWY		-3.7278	6.807	0.584008	0.999977
	superpathway of D-glucarate and D-galactarate degradation	GLUCARGALACTSUPER.PWY		-3.7278	6.807	0.584008	0.999977
	superpathway of L-methionine biosynthesis (transsulfuration)	PWY.5347		-30.4335	55.6546	0.584566	0.999977
	pyrimidine deoxyribonucleotides biosynthesis from CTP	PWY.7210		-11.0849	20.4638	0.588105	0.999977
	superpathway of pyrimidine ribonucleotides de novo biosynthesis	PWY0.162		-38.6491	71.4362	0.588555	0.999977
	superpathway of pyrimidine deoxyribonucleotides de novo biosynthesis (E. coli)	PWY0.166		-24.106	46.7419	0.606112	0.999977
	acetylene degradation	P161.PWY		-34.5521	67.6579	0.609634	0.999977
	homolactic fermentation	ANAEROFRUCAT.PWY		-31.3876	61.8916	0.612121	0.999977
	adenosylcobalamin biosynthesis I (early cobalt insertion)	PWY.5507		-2.68032	5.34406	0.616046	0.999977
	L-1,2-propanediol degradation	PWY.7013		-8.0531	16.0648	0.616232	0.999977
	superpathway of guanosine nucleotides de novo biosynthesis II	PWY.6125		-33.5283	68.3178	0.623651	0.999977
	adenosine deoxyribonucleotides de novo biosynthesis II	PWY.7220		-40.3739	82.3955	0.624195	0.999977
	guanosine deoxyribonucleotides de novo biosynthesis II	PWY.7222		-40.3739	82.3955	0.624195	0.999977
	anhydromuropeptides recycling	PWY0.1261		30.4033	62.5637	0.627058	0.999977
	L-lysine fermentation to acetate and butanoate	P163.PWY		-2.68081	5.51823	0.627162	0.999977
	superpathway of sulfate assimilation and cysteine biosynthesis	SULFATE.CYS.PWY		-17.9161	37.5174	0.633037	0.999977
	lipid IVA biosynthesis	NAGLIPASYN.PWY		25.2443	52.9011	0.63328	0.999977
	fucose degradation	FUCCAT.PWY		-13.3452	28.3172	0.637502	0.999977
	glycolysis I (from glucose 6-phosphate)	GLYCOLYSIS		-31.462	68.5695	0.646411	0.999977
	GDP-mannose biosynthesis	PWY.5659		22.305	49.0361	0.64926	0.999977
	succinate fermentation to butanoate	PWY.5677		-2.22755	5.02807	0.657804	0.999977
	pyrimidine deoxyribonucleotides de novo biosynthesis IV	PWY.7198		-8.10134	18.6738	0.664462	0.999977
	superpathway of guanosine nucleotides de novo biosynthesis I	PWY.7228		-28.3234	65.8136	0.666989	0.999977
	L-arginine biosynthesis III (via N-acetyl-L-citrulline)	PWY.5154		24.189	57.643	0.674803	0.999977
	peptidoglycan biosynthesis V (&beta;-lactam resistance)	PWY.6470		5.39443	12.9697	0.677514	0.999977
	superpathway of S-adenosyl-L-methionine biosynthesis	MET.SAM.PWY		-20.6557	50.1037	0.6802	0.999977
	superpathway of thiamin diphosphate biosynthesis I	THISYN.PWY		24.3426	60.1835	0.685914	0.999977
	heme biosynthesis I (aerobic)	HEME.BIOSYNTHESIS.II		6.23059	15.4389	0.686582	0.999977
	TCA cycle IV (2-oxoglutarate decarboxylase)	P105.PWY		-17.6158	43.905	0.688302	0.999977
	superpathway of glycerol degradation to 1,3-propanediol	GOLPDLCAT.PWY		-2.07981	5.26633	0.692945	0.999977
	D-galacturonate degradation I	GALACTUROCAT.PWY		18.4528	46.9161	0.694135	0.999977
	heme biosynthesis II (anaerobic)	HEMESYN2.PWY		9.13481	23.5327	0.697934	0.999977
	glutaryl-CoA degradation	PWY.5177		5.80943	15.164	0.701687	0.999977
	enterobactin biosynthesis	ENTBACSYN.PWY		-9.7524	25.8149	0.705638	0.999977
	superpathway of menaquinol-6 biosynthesis I	PWY.5850		-9.64981	27.002	0.720855	0.999977
	superpathway of menaquinol-10 biosynthesis	PWY.5896		-9.64981	27.002	0.720855	0.999977
	superpathway of menaquinol-9 biosynthesis	PWY.5845		-9.63481	27.0018	0.721269	0.999977
	superpathay of heme biosynthesis from glutamate	PWY.5918		7.8691	22.293	0.724142	0.999977
	dTDP-N-acetylthomosamine biosynthesis	PWY.7315		-10.0981	29.2795	0.730222	0.999977
	incomplete reductive TCA cycle	P42.PWY		34.1458	99.0408	0.730312	0.999977
	pyridoxal 5'-phosphate biosynthesis I	PYRIDOXSYN.PWY		15.4101	45.6577	0.73577	0.999977
	superpathway of pyridoxal 5'-phosphate biosynthesis and salvage	PWY0.845		17.713	53.7036	0.741569	0.999977
	superpathway of L-lysine, L-threonine and L-methionine biosynthesis I	P4.PWY		-15.2102	46.3117	0.742625	0.999977
	reductive acetyl coenzyme A pathway	CODH.PWY		1.51394	4.65795	0.745203	0.999977
	polyisoprenoid biosynthesis (E. coli)	POLYISOPRENSYN.PWY		19.8497	61.4959	0.7469	0.999977
	sulfate reduction I (assimilatory)	SO4ASSIM.PWY		-8.07488	26.1053	0.757115	0.999977
	superpathway of (R,R)-butanediol biosynthesis	P125.PWY		5.16497	16.8382	0.759076	0.999977
	adenosine nucleotides degradation II	SALVADEHYPOX.PWY		-13.053	43.1097	0.762089	0.999977
	L-methionine biosynthesis I	HOMOSER.METSYN.PWY		-12.2541	40.8078	0.763994	0.999977
	ADP-L-glycero-&beta;-D-manno-heptose biosynthesis	PWY0.1241		-5.02884	17.0822	0.768494	0.999977
	superpathway of thiamin diphosphate biosynthesis II	PWY.6895		-11.0126	37.8373	0.771046	0.999977
	superpathway of chorismate metabolism	ALL.CHORISMATE.PWY		-8.07986	28.2388	0.774815	0.999977
	superpathway of (Kdo)2-lipid A biosynthesis	KDO.NAGLIPASYN.PWY		-8.36666	29.2677	0.775014	0.999977
	superpathway of demethylmenaquinol-6 biosynthesis I	PWY.5860		-6.43282	23.5706	0.78495	0.999977
	superpathway of demethylmenaquinol-9 biosynthesis	PWY.5862		-6.42274	23.5705	0.785277	0.999977
	8-amino-7-oxononanoate biosynthesis I	PWY.6519		22.4465	82.9151	0.786641	0.999977
	tRNA processing	PWY0.1479		7.07233	26.1594	0.786919	0.999977
	superpathway of glycolysis, pyruvate dehydrogenase, TCA, and glyoxylate bypass	GLYCOLYSIS.TCA.GLYOX.BYPASS		-10.6609	39.4551	0.787036	0.999977
	ubiquinol-7 biosynthesis (prokaryotic)	PWY.5855		-5.02643	19.237	0.7939	0.999977
	ubiquinol-9 biosynthesis (prokaryotic)	PWY.5856		-5.02643	19.237	0.7939	0.999977
	ubiquinol-10 biosynthesis (prokaryotic)	PWY.5857		-5.02643	19.237	0.7939	0.999977
	ubiquinol-8 biosynthesis (prokaryotic)	PWY.6708		-5.02643	19.237	0.7939	0.999977
	colanic acid building blocks biosynthesis	COLANSYN.PWY		10.7906	41.71	0.795893	0.999977
	superpathway of ubiquinol-8 biosynthesis (prokaryotic)	UBISYN.PWY		-4.92704	19.0904	0.796368	0.999977
	superpathway of 2,3-butanediol biosynthesis	PWY.6396		0.95958	3.78579	0.799936	0.999977
	pentose phosphate pathway	PENTOSE.P.PWY		15.2002	61.2295	0.80397	0.999977
	superpathway of GDP-mannose-derived O-antigen building blocks biosynthesis	PWY.7323		14.543	58.6711	0.804261	0.999977
	superpathway of L-threonine metabolism	THREOCAT.PWY		1.91041	7.94486	0.810003	0.999977
	1,4-dihydroxy-6-naphthoate biosynthesis II	PWY.7371		3.38883	14.4027	0.814011	0.999977
	pyrimidine deoxyribonucleotides de novo biosynthesis I	PWY.7184		-10.9575	47.6155	0.818022	0.999977
	superpathway of UDP-N-acetylglucosamine-derived O-antigen building blocks biosynthesis	PWY.7332		-4.00439	17.4058	0.818072	0.999977
	CMP-3-deoxy-D-manno-octulosonate biosynthesis I	PWY.1269		11.7688	51.8708	0.820539	0.999977
	superpathway of ornithine degradation	ORNDEG.PWY		-3.26861	14.71	0.824182	0.999977
	catechol degradation I (meta-cleavage pathway)	PWY.5415		0.13416	0.617058	0.827907	0.999977
	aromatic biogenic amine degradation (bacteria)	PWY.7431		-0.530716	2.45352	0.828773	0.999977
	formaldehyde assimilation II (RuMP Cycle)	PWY.1861		9.96309	46.8938	0.831772	0.999977
	D-glucarate degradation I	GLUCARDEG.PWY		3.3126	15.6184	0.832057	0.999977
	superpathway of tetrahydrofolate biosynthesis and salvage	FOLSYN.PWY		-8.78917	45.157	0.845701	0.999977
	urate biosynthesis/inosine 5'-phosphate degradation	PWY.5695		-14.5588	76.0651	0.848235	0.999977
	superpathway of geranylgeranyldiphosphate biosynthesis I (via mevalonate)	PWY.5910		-1.26674	6.65837	0.849137	0.999977
	1,4-dihydroxy-2-naphthoate biosynthesis I	PWY.5837		3.58884	19.2021	0.851762	0.999977
	adenosine nucleotides degradation IV	PWY.5532		-0.10661	0.575228	0.852988	0.999977
	6-hydroxymethyl-dihydropterin diphosphate biosynthesis I	PWY.6147		8.15916	44.0355	0.853026	0.999977
	photorespiration	PWY.181		0.352514	1.92618	0.85481	0.999977
	superpathway of phylloquinol biosynthesis	PWY.5863		3.65574	20.7101	0.859906	0.999977
	superpathway of L-arginine, putrescine, and 4-aminobutanoate degradation	ARGDEG.PWY		-3.02114	17.3195	0.861543	0.999977
	superpathway of L-arginine and L-ornithine degradation	ORNARGDEG.PWY		-3.02114	17.3195	0.861543	0.999977
	glycolysis II (from fructose 6-phosphate)	PWY.5484		12.8242	76.5936	0.867049	0.999977
	glucose and glucose-1-phosphate degradation	GLUCOSE1PMETAB.PWY		-3.67689	22.282	0.86895	0.999977
	superpathway of demethylmenaquinol-8 biosynthesis	PWY.5861		4.24023	25.8012	0.86948	0.999977
	isopropanol biosynthesis	PWY.6876		-0.689565	4.46996	0.877417	0.999977
	superpathway of L-alanine biosynthesis	PWY0.1061		-9.53802	62.1417	0.878031	0.999977
	reductive TCA cycle I	P23.PWY		-6.2924	42.0679	0.881115	0.999977
	biotin biosynthesis I	BIOTIN.BIOSYNTHESIS.PWY		11.3839	76.6976	0.882024	0.999977
	superpathway of glyoxylate bypass and TCA	TCA.GLYOX.BYPASS		-4.26263	29.3629	0.884593	0.999977
	palmitate biosynthesis II (bacteria and plants)	PWY.5971		-11.1492	81.5428	0.891262	0.999977
	superpathway of menaquinol-8 biosynthesis II	PWY.6263		3.36645	24.7019	0.891613	0.999977
	pyruvate fermentation to propanoate I	P108.PWY		-10.2186	75.6429	0.892556	0.999977
	mevalonate pathway I	PWY.922		-0.668629	4.95217	0.892614	0.999977
	superpathway of hexuronide and hexuronate degradation	GALACT.GLUCUROCAT.PWY		4.3105	33.2734	0.896939	0.999977
	superpathway of fucose and rhamnose degradation	FUC.RHAMCAT.PWY		-3.46661	27.5734	0.899966	0.999977
	dTDP-L-rhamnose biosynthesis I	DTDPRHAMSYN.PWY		-8.15521	65.3368	0.900682	0.999977
	1,4-dihydroxy-6-naphthoate biosynthesis I	PWY.7374		1.38362	11.2431	0.90207	0.999977
	superpathway of heme biosynthesis from uroporphyrinogen-III	PWY0.1415		2.12261	17.4436	0.903163	0.999977
	superpathway of methylglyoxal degradation	METHGLYUT.PWY		-1.92089	15.8036	0.903271	0.999977
	aspartate superpathway	PWY0.781		-5.55572	45.9958	0.903873	0.999977
	superpathway of L-methionine biosynthesis (by sulfhydrylation)	PWY.5345		4.12534	36.1731	0.909216	0.999977
	superpathway of menaquinol-11 biosynthesis	PWY.5897		3.13793	28.0038	0.910793	0.999977
	superpathway of menaquinol-12 biosynthesis	PWY.5898		3.13793	28.0038	0.910793	0.999977
	superpathway of menaquinol-13 biosynthesis	PWY.5899		3.13793	28.0038	0.910793	0.999977
	superpathway of menaquinol-8 biosynthesis I	PWY.5838		2.99126	29.0037	0.917869	0.999977
	glycerol degradation to butanol	PWY.7003		2.05831	20.7354	0.920939	0.999977
	queuosine biosynthesis	PWY.6700		4.61398	50.6774	0.927466	0.999977
	NAD salvage pathway II	NAD.BIOSYNTHESIS.II		-1.85661	21.0028	0.92957	0.999977
	superpathway of menaquinol-7 biosynthesis	PWY.5840		2.44329	28.977	0.932813	0.999977
	superpathway of histidine, purine, and pyrimidine biosynthesis	PRPP.PWY		-4.14483	50.6568	0.934798	0.999977
	mannan degradation	PWY.7456		3.26269	40.4676	0.935749	0.999977
	superpathway of pyrimidine deoxyribonucleotides de novo biosynthesis	PWY.7211		-3.20448	41.9894	0.939176	0.999977
	L-arginine degradation II (AST pathway)	AST.PWY		-0.8606	12.9582	0.947056	0.999977
	TCA cycle VIII (helicobacter)	REDCITCYC		-2.04025	31.5663	0.948473	0.999977
	enterobacterial common antigen biosynthesis	ECASYN.PWY		-1.07012	17.9888	0.95257	0.999977
	superpathway of glycol metabolism and degradation	GLYCOL.GLYOXDEG.PWY		-1.13552	23.8025	0.961956	0.999977
	mixed acid fermentation	FERMENTATION.PWY		2.37716	58.7977	0.967755	0.999977
	polymyxin resistance	PWY0.1338		-0.403582	13.3679	0.975919	0.999977
	L-methionine biosynthesis III	HSERMETANA.PWY		1.22444	43.0121	0.977293	0.999977
	6-hydroxymethyl-dihydropterin diphosphate biosynthesis III (Chlamydia)	PWY.7539		1.28557	46.722	0.978052	0.999977
	guanosine nucleotides degradation III	PWY.6608		1.16595	42.6501	0.978194	0.999977
	L-histidine degradation I	HISDEG.PWY		1.40552	52.7493	0.978746	0.999977
	fatty acid &beta;-oxidation I	FAO.PWY		0.816467	31.8844	0.979574	0.999977
	preQ0 biosynthesis	PWY.6703		0.912777	41.5	0.982455	0.999977
	superpathway of Clostridium acetobutylicum acidogenic fermentation	PWY.6590		-0.628297	30.7923	0.983723	0.999977
	ppGpp biosynthesis	PPGPPMET.PWY		-0.52629	26.0215	0.983866	0.999977
	myo-, chiro- and scillo-inositol degradation	PWY.7237		0.351993	25.2829	0.988894	0.999977
	glyoxylate cycle	GLYOXYLATE.BYPASS		0.439608	32.3268	0.989152	0.999977
	superpathway of &beta;-D-glucuronide and D-glucuronate degradation	GLUCUROCAT.PWY		0.424957	35.9313	0.990565	0.999977
	superpathway of tetrahydrofolate biosynthesis	PWY.6612		-0.188772	44.5985	0.996623	0.999977
	methylphosphonate degradation I	PWY0.1533		0.0628846	19.0511	0.997367	0.999977
	superpathway of glucose and xylose degradation	PWY.6901		0.182826	61.6287	0.997633	0.999977
	pyruvate fermentation to butanoate	CENTFERM.PWY		0.0541469	25.7694	0.998324	0.999977
	D-fructuronate degradation	PWY.7242		-0.00179457	63.1331	0.999977	0.999977
	Linear modeling of child mental health problems and single pathways. Model: relative pathway abundance ~ sqrt(child mental health problems) + age + sex + BMI + self-reported use of antibiotics + maternal education + time in mail + season of stool production + DNA isolation batch + sequencing run batch + number of sequencing reads + first 10 genetic PCs. Values are pooled over 30 iterations that i…

## Sheet: Externalizing problems
	Table 2. Single pathway differential abundance analysis of externalizing problems (genus-level)
	Pathway	MetaCyc pathway code		B	se	p	p-corrected
	peptidoglycan biosynthesis IV (Enterococcus faecium)	PWY.6471		-174.446	53.5242	0.00113866	0.351845
	nitrate reduction VI (assimilatory)	PWY490.3		-99.7382	35.0672	0.00450392	0.695856
	methylaspartate cycle	PWY.6728		-5.68052	2.29233	0.0133036	0.950221
	hexitol fermentation to lactate, formate, ethanol and acetate	P461.PWY		-85.4422	35.9862	0.0176892	0.950221
	superpathway of polyamine biosynthesis II	POLYAMINSYN3.PWY		-37.647	16.2574	0.0206904	0.950221
	superpathway of L-tyrosine biosynthesis	PWY.6630		-120.552	55.391	0.0296603	0.950221
	superpathway of L-phenylalanine biosynthesis	PWY.6628		-121.077	55.7643	0.030048	0.950221
	purine ribonucleosides degradation	PWY0.1296		-113.879	55.304	0.0396271	0.950221
	superpathway of hexitol degradation (bacteria)	HEXITOLDEGSUPER.PWY		-49.9131	24.5427	0.0421293	0.950221
	D-galacturonate degradation I	GALACTUROCAT.PWY		87.5995	44.7909	0.050654	0.950221
	tetrapyrrole biosynthesis II (from glycine)	PWY.5189		-72.6714	37.1899	0.0508526	0.950221
	fatty acid elongation -- saturated	FASYN.ELONG.PWY		169.493	87.823	0.0537755	0.950221
	superpathway of N-acetylglucosamine, N-acetylmannosamine and N-acetylneuraminate degradation	GLCMANNANAUT.PWY		-81.8052	43.9667	0.0629656	0.950221
	tetrapyrrole biosynthesis I (from glutamate)	PWY.5188		-73.6118	39.6618	0.0636231	0.950221
	octane oxidation	P221.PWY		-25.526	13.7858	0.0642486	0.950221
	4-deoxy-L-threo-hex-4-enopyranuronate degradation	PWY.6507		125.071	67.8309	0.065371	0.950221
	superpathway of purine deoxyribonucleosides degradation	PWY0.1297		-92.1139	50.1861	0.0666087	0.950221
	myo-inositol degradation I	P562.PWY		-14.933	8.20357	0.0688837	0.950221
	L-rhamnose degradation I	RHAMCAT.PWY		88.8727	49.0107	0.0699516	0.950221
	GDP-D-glycero-&alpha;-D-manno-heptose biosynthesis	PWY.6478		29.6957	16.458	0.0713514	0.950221
	sucrose degradation IV (sucrose phosphorylase)	PWY.5384		-90.9151	51.289	0.0764678	0.950221
	D-fructuronate degradation	PWY.7242		105.822	60.2849	0.0793716	0.950221
	acetyl-CoA fermentation to butanoate II	PWY.5676		-61.4791	35.5631	0.0840331	0.950221
	cob(II)yrinate a,c-diamide biosynthesis I (early cobalt insertion)	PWY.7377		-47.3377	27.9349	0.0903342	0.950221
	TCA cycle VII (acetate-producers)	PWY.7254		-47.1802	28.6012	0.099206	0.950221
	(5Z)-dodec-5-enoate biosynthesis	PWY0.862		139.865	86.2423	0.105032	0.950221
	methanogenesis from acetate	METH.ACETATE.PWY		-68.0063	42.0534	0.106028	0.950221
	superpathway of pyrimidine deoxyribonucleosides degradation	PWY0.1298		-78.1023	48.8085	0.109739	0.950221
	stearate biosynthesis II (bacteria and plants)	PWY.5989		144.555	91.5593	0.114558	0.950221
	chlorophyllide a biosynthesis II (anaerobic)	PWY.5531		-0.691518	0.438285	0.114796	0.950221
	chlorophyllide a biosynthesis III (aerobic, light independent)	PWY.7159		-0.691518	0.438285	0.114796	0.950221
	palmitoleate biosynthesis I (from (5Z)-dodec-5-enoate)	PWY.6282		138.816	88.5945	0.117325	0.950221
	acetylene degradation	P161.PWY		-100.921	64.6223	0.118539	0.950221
	oleate biosynthesis IV (anaerobic)	PWY.7664		140.089	90.2741	0.120886	0.950221
	mycolate biosynthesis	PWYG.321		139.279	91.782	0.129321	0.950221
	thiazole biosynthesis II (Bacillus)	PWY.6891		-40.0653	26.5038	0.130795	0.950221
	superpathway of fatty acid biosynthesis initiation (E. coli)	FASYN.INITIAL.PWY		111.126	74.6145	0.13658	0.950221
	superpathway of polyamine biosynthesis I	POLYAMSYN.PWY		-41.2118	27.7136	0.137179	0.950221
	sucrose degradation III (sucrose invertase)	PWY.621		-115.927	78.9925	0.1424	0.950221
	glucose and glucose-1-phosphate degradation	GLUCOSE1PMETAB.PWY		-31.2273	21.2821	0.142473	0.950221
	polyisoprenoid biosynthesis (E. coli)	POLYISOPRENSYN.PWY		85.8364	58.7375	0.144097	0.950221
	superpathway of sulfur oxidation (Acidianus ambivalens)	PWY.5304		-58.7143	40.7701	0.150008	0.950221
	UDP-2,3-diacetamido-2,3-dideoxy-&alpha;-D-mannuronate biosynthesis	PWY.7090		2.01876	1.45538	0.165588	0.950221
	mannan degradation	PWY.7456		53.2315	38.6544	0.168653	0.950221
	adenosylcobalamin salvage from cobinamide I	COBALSYN.PWY		-62.558	45.6374	0.170624	0.950221
	superpathway of thiamin diphosphate biosynthesis I	THISYN.PWY		77.8222	57.4902	0.176019	0.950221
	GDP-mannose biosynthesis	PWY.5659		63.3936	46.8445	0.176142	0.950221
	superpathway of menaquinol-7 biosynthesis	PWY.5840		-37.202	27.6792	0.179108	0.950221
	teichoic acid (poly-glycerol) biosynthesis	TEICHOICACID.PWY		-26.7057	19.9806	0.181532	0.950221
	4-aminobutanoate degradation V	PWY.5022		-14.0348	10.5271	0.182637	0.950221
	superpathway of hexuronide and hexuronate degradation	GALACT.GLUCUROCAT.PWY		42.2442	31.7845	0.183994	0.950221
	L-glutamate and L-glutamine biosynthesis	PWY.5505		-97.9276	73.7505	0.18441	0.950221
	superpathway of arginine and polyamine biosynthesis	ARG.POLYAMINE.SYN		-48.0783	36.3034	0.18556	0.950221
	superpathway of menaquinol-8 biosynthesis I	PWY.5838		-36.2617	27.7054	0.190763	0.950221
	Kdo transfer to lipid IVA III (Chlamydia)	PWY.6467		59.393	45.5072	0.192018	0.950221
	superpathway of menaquinol-11 biosynthesis	PWY.5897		-34.445	26.7507	0.198044	0.950221
	superpathway of menaquinol-12 biosynthesis	PWY.5898		-34.445	26.7507	0.198044	0.950221
	superpathway of menaquinol-13 biosynthesis	PWY.5899		-34.445	26.7507	0.198044	0.950221
	biotin biosynthesis II	PWY.5005		-15.8994	12.3911	0.199618	0.950221
	L-lysine fermentation to acetate and butanoate	P163.PWY		6.70042	5.2721	0.203926	0.950221
	Bifidobacterium shunt	P124.PWY		59.2398	46.7197	0.204972	0.950221
	adenosylcobalamin biosynthesis I (early cobalt insertion)	PWY.5507		-6.45749	5.10528	0.206088	0.950221
	adenosylcobalamin salvage from cobinamide II	PWY.6269		-57.383	45.6965	0.209377	0.950221
	incomplete reductive TCA cycle	P42.PWY		118.079	94.6153	0.212202	0.950221
	1,4-dihydroxy-6-naphthoate biosynthesis II	PWY.7371		17.167	13.7587	0.212299	0.950221
	lipid IVA biosynthesis	NAGLIPASYN.PWY		62.842	50.5383	0.213867	0.950221
	adenosylcobalamin biosynthesis from cobyrinate a,c-diamide I	PWY.5509		-56.6159	45.8107	0.216674	0.950221
	superpathway of demethylmenaquinol-8 biosynthesis	PWY.5861		-30.4537	24.6477	0.216788	0.950221
	guanosine nucleotides degradation III	PWY.6608		50.0802	40.7436	0.219179	0.950221
	aerobic respiration I (cytochrome c)	PWY.3781		13.5505	11.2115	0.22697	0.950221
	superpathway of GDP-mannose-derived O-antigen building blocks biosynthesis	PWY.7323		67.3745	56.0503	0.229512	0.950221
	adenosine nucleotides degradation II	SALVADEHYPOX.PWY		49.2475	41.1843	0.231942	0.950221
	CMP-legionaminate biosynthesis I	PWY.6749		-46.9224	39.3844	0.233659	0.950221
	superpathway of L-alanine biosynthesis	PWY0.1061		-70.0375	59.3677	0.23827	0.950221
	glycogen biosynthesis I (from ADP-D-Glucose)	GLYCOGENSYNTH.PWY		-78.2622	66.6531	0.240485	0.950221
	CDP-diacylglycerol biosynthesis II	PWY0.1319		-65.8397	56.6012	0.244898	0.950221
	CDP-diacylglycerol biosynthesis I	PWY.5667		-65.8397	56.6012	0.244898	0.950221
	UDP-N-acetyl-D-glucosamine biosynthesis I	UDPNAGSYN.PWY		-56.9619	48.9892	0.245091	0.950221
	superpathway of &beta;-D-glucuronide and D-glucuronate degradation	GLUCUROCAT.PWY		39.1775	34.3279	0.253912	0.950221
	heterolactic fermentation	P122.PWY		32.674	28.6513	0.254275	0.950221
	pyrimidine deoxyribonucleotides biosynthesis from CTP	PWY.7210		-22.1326	19.552	0.257795	0.950221
	S-adenosyl-L-methionine cycle I	PWY.6151		-57.8126	51.4398	0.261215	0.950221
	galactose degradation I (Leloir pathway)	PWY.6317		-66.6806	59.401	0.261782	0.950221
	superpathway of phylloquinol biosynthesis	PWY.5863		-21.5177	19.7862	0.276961	0.950221
	ADP-L-glycero-&beta;-D-manno-heptose biosynthesis	PWY0.1241		-17.7309	16.3206	0.277445	0.950221
	superpathway of L-lysine, L-threonine and L-methionine biosynthesis I	P4.PWY		-46.938	44.2489	0.28894	0.950221
	catechol degradation I (meta-cleavage pathway)	PWY.5415		0.624461	0.589552	0.289649	0.950221
	L-methionine biosynthesis I	HOMOSER.METSYN.PWY		-41.1902	38.9887	0.290901	0.950221
	pyrimidine deoxyribonucleotides de novo biosynthesis IV	PWY.7198		-18.529	17.8422	0.299183	0.950221
	superpathway of S-adenosyl-L-methionine biosynthesis	MET.SAM.PWY		-49.2777	47.872	0.303451	0.950221
	CMP-3-deoxy-D-manno-octulosonate biosynthesis I	PWY.1269		50.9732	49.5585	0.303835	0.950221
	8-amino-7-oxononanoate biosynthesis I	PWY.6519		81.2554	79.2206	0.305181	0.950221
	L-arginine biosynthesis III (via N-acetyl-L-citrulline)	PWY.5154		56.0957	55.0754	0.308569	0.950221
	1,4-dihydroxy-2-naphthoate biosynthesis I	PWY.5837		-18.623	18.3463	0.310208	0.950221
	phosphatidylglycerol biosynthesis II (non-plastidic)	PWY4FS.8		-53.9594	54.1267	0.318945	0.950221
	phosphatidylglycerol biosynthesis I (plastidic)	PWY4FS.7		-53.9594	54.1267	0.318945	0.950221
	aspartate superpathway	PWY0.781		-43.8016	43.9469	0.319051	0.950221
	queuosine biosynthesis	PWY.6700		48.1477	48.4186	0.320163	0.950221
	reductive TCA cycle I	P23.PWY		-39.5192	40.1936	0.325634	0.950221
	arginine, ornithine and proline interconversion	ARGORNPROST.PWY		-7.92722	8.07633	0.326463	0.950221
	photorespiration	PWY.181		1.79943	1.84034	0.328324	0.950221
	aromatic biogenic amine degradation (bacteria)	PWY.7431		2.28855	2.34418	0.329066	0.950221
	superpathway of L-methionine biosynthesis (transsulfuration)	PWY.5347		-51.8167	53.1793	0.330004	0.950221
	dTDP-N-acetylthomosamine biosynthesis	PWY.7315		-27.196	27.9763	0.331132	0.950221
	superpathway of phospholipid biosynthesis I (bacteria)	PHOSLIPSYN.PWY		-51.3698	53.229	0.334642	0.950221
	L-histidine degradation I	HISDEG.PWY		48.3095	50.4007	0.337938	0.950221
	superpathway of menaquinol-6 biosynthesis I	PWY.5850		-24.5539	25.8001	0.341381	0.950221
	superpathway of menaquinol-10 biosynthesis	PWY.5896		-24.5539	25.8001	0.341381	0.950221
	superpathway of menaquinol-9 biosynthesis	PWY.5845		-24.5129	25.7999	0.342185	0.950221
	O-antigen building blocks biosynthesis (E. coli)	OANTIGEN.PWY		-37.9538	40.0628	0.343588	0.950221
	superpathway of 2,3-butanediol biosynthesis	PWY.6396		3.4156	3.61716	0.345158	0.950221
	superpathway of L-tryptophan biosynthesis	PWY.6629		-50.6074	53.6729	0.345869	0.950221
	taxadiene biosynthesis (engineered)	PWY.7392		-44.6657	47.5309	0.347492	0.950221
	lactose and galactose degradation I	LACTOSECAT.PWY		-3.41827	3.69712	0.355314	0.963087
	superpathway of demethylmenaquinol-6 biosynthesis I	PWY.5860		-19.9157	22.5219	0.376665	0.978664
	superpathway of demethylmenaquinol-9 biosynthesis	PWY.5862		-19.8882	22.5218	0.377323	0.978664
	superpathway of lipopolysaccharide biosynthesis	LPSSYN.PWY		-7.05158	8.16913	0.388146	0.978664
	1,4-dihydroxy-6-naphthoate biosynthesis I	PWY.7374		9.18141	10.7428	0.392856	0.978664
	pyruvate fermentation to acetate and lactate II	PWY.5100		-45.0225	53.1045	0.39666	0.978664
	biotin biosynthesis I	BIOTIN.BIOSYNTHESIS.PWY		61.7001	73.2866	0.399957	0.978664
	superpathway of menaquinol-8 biosynthesis II	PWY.6263		19.8619	23.603	0.400183	0.978664
	superpathway of (Kdo)2-lipid A biosynthesis	KDO.NAGLIPASYN.PWY		-23.2309	27.9662	0.40627	0.978664
	urate biosynthesis/inosine 5'-phosphate degradation	PWY.5695		60.2601	72.6822	0.407167	0.978664
	superpathway of N-acetylneuraminate degradation	P441.PWY		-42.2632	51.6204	0.413052	0.978664
	fucose degradation	FUCCAT.PWY		-21.8926	27.06	0.418603	0.978664
	TCA cycle IV (2-oxoglutarate decarboxylase)	P105.PWY		-33.5831	41.9543	0.423548	0.978664
	pyruvate fermentation to propanoate I	P108.PWY		57.7575	72.2805	0.424355	0.978664
	chondroitin sulfate degradation I (bacterial)	PWY.6572		27.4023	34.8995	0.432457	0.978664
	gluconeogenesis I	GLUCONEO.PWY		43.8436	55.9945	0.433734	0.978664
	isopropanol biosynthesis	PWY.6876		-3.31602	4.27116	0.437633	0.978664
	enterobactin biosynthesis	ENTBACSYN.PWY		-18.5003	24.6686	0.453382	0.978664
	adenine and adenosine salvage III	PWY.6609		-35.3504	47.4355	0.456231	0.978664
	palmitate biosynthesis II (bacteria and plants)	PWY.5971		57.8742	77.9214	0.457748	0.978664
	superpathway of chorismate metabolism	ALL.CHORISMATE.PWY		-20.0191	26.9843	0.458261	0.978664
	superpathway of glycolysis, pyruvate dehydrogenase, TCA, and glyoxylate bypass	GLYCOLYSIS.TCA.GLYOX.BYPASS		-27.8463	37.7023	0.460259	0.978664
	Calvin-Benson-Bassham cycle	CALVIN.PWY		-35.3847	49.3026	0.473035	0.978664
	superpathway of UDP-glucose-derived O-antigen building blocks biosynthesis	PWY.7328		-21.2453	29.7079	0.474618	0.978664
	myo-, chiro- and scillo-inositol degradation	PWY.7237		-17.2579	24.1607	0.475139	0.978664
	NAD salvage pathway II	NAD.BIOSYNTHESIS.II		-14.329	20.0695	0.47534	0.978664
	ppGpp biosynthesis	PPGPPMET.PWY		-17.6919	24.8654	0.476863	0.978664
	superpathway of L-aspartate and L-asparagine biosynthesis	ASPASN.PWY		31.6806	45.0953	0.482446	0.978664
	superpathway of sulfate assimilation and cysteine biosynthesis	SULFATE.CYS.PWY		-24.6661	35.8531	0.491558	0.978664
	superpathway of aromatic amino acid biosynthesis	COMPLETE.ARO.PWY		-37.0754	54.0431	0.492782	0.978664
	anhydromuropeptides recycling	PWY0.1261		-40.3426	59.7888	0.499923	0.978664
	L-lysine biosynthesis I	DAPLYSINESYN.PWY		-37.5411	55.716	0.500531	0.978664
	peptidoglycan biosynthesis V (&beta;-lactam resistance)	PWY.6470		8.25473	12.3939	0.505478	0.978664
	superpathway of glycolysis and Entner-Doudoroff	GLYCOLYSIS.E.D		-28.925	44.0698	0.511688	0.978664
	chorismate biosynthesis I	ARO.PWY		-33.5647	51.8709	0.517664	0.978664
	superpathway of glucose and xylose degradation	PWY.6901		37.7559	58.8941	0.521554	0.978664
	L-arginine biosynthesis II (acetyl cycle)	ARGSYNBSUB.PWY		-32.7076	51.4959	0.525413	0.978664
	thiamin salvage II	PWY.6897		28.0362	44.208	0.52604	0.978664
	superpathway of glyoxylate bypass and TCA	TCA.GLYOX.BYPASS		-17.6571	28.0593	0.52925	0.978664
	glycolysis II (from fructose 6-phosphate)	PWY.5484		46.0594	73.1972	0.529267	0.978664
	superpathway of ornithine degradation	ORNDEG.PWY		-8.69676	14.0571	0.536213	0.978664
	superpathway of methylglyoxal degradation	METHGLYUT.PWY		-9.2559	15.1021	0.54003	0.978664
	TCA cycle V (2-oxoglutarate:ferredoxin oxidoreductase)	PWY.6969		44.3019	72.9104	0.543518	0.978664
	pentose phosphate pathway	PENTOSE.P.PWY		35.5408	58.5139	0.543671	0.978664
	enterobacterial common antigen biosynthesis	ECASYN.PWY		-10.1828	17.1904	0.553688	0.978664
	ubiquinol-7 biosynthesis (prokaryotic)	PWY.5855		-10.8383	18.3834	0.555557	0.978664
	ubiquinol-9 biosynthesis (prokaryotic)	PWY.5856		-10.8383	18.3834	0.555557	0.978664
	ubiquinol-10 biosynthesis (prokaryotic)	PWY.5857		-10.8383	18.3834	0.555557	0.978664
	ubiquinol-8 biosynthesis (prokaryotic)	PWY.6708		-10.8383	18.3834	0.555557	0.978664
	L-arginine biosynthesis I (via L-ornithine)	ARGSYN.PWY		-27.9406	47.7523	0.558545	0.978664
	superpathway of L-arginine, putrescine, and 4-aminobutanoate degradation	ARGDEG.PWY		-9.68232	16.551	0.558623	0.978664
	superpathway of L-arginine and L-ornithine degradation	ORNARGDEG.PWY		-9.68232	16.551	0.558623	0.978664
	L-ornithine biosynthesis	GLUTORN.PWY		26.9727	46.1412	0.558913	0.978664
	superpathay of heme biosynthesis from glutamate	PWY.5918		-12.4038	21.3041	0.56049	0.978664
	sulfate reduction I (assimilatory)	SO4ASSIM.PWY		-14.4259	24.9474	0.563167	0.978664
	tRNA processing	PWY0.1479		-14.4413	24.9989	0.563555	0.978664
	superpathway of ubiquinol-8 biosynthesis (prokaryotic)	UBISYN.PWY		-10.5273	18.2433	0.56398	0.978664
	L-arginine biosynthesis IV (archaebacteria)	PWY.7400		-27.3572	47.4579	0.564384	0.978664
	purine nucleotides degradation II (aerobic)	PWY.6353		20.5483	35.6698	0.564642	0.978664
	heme biosynthesis II (anaerobic)	HEMESYN2.PWY		-12.8572	22.4893	0.567598	0.978664
	superpathway of tetrahydrofolate biosynthesis	PWY.6612		24.0989	42.6201	0.57185	0.978664
	L-glutamate degradation V (via hydroxyglutarate)	P162.PWY		-2.97179	5.27394	0.573177	0.978664
	superpathway of UDP-N-acetylglucosamine-derived O-antigen building blocks biosynthesis	PWY.7332		-9.35252	16.6331	0.573995	0.978664
	glycogen degradation I (bacterial)	GLYCOCAT.PWY		-39.1296	69.6848	0.574513	0.978664
	pyruvate fermentation to acetone	PWY.6588		32.762	58.3838	0.574768	0.978664
	superpathway of tetrahydrofolate biosynthesis and salvage	FOLSYN.PWY		24.0094	43.1551	0.578041	0.978664
	peptidoglycan biosynthesis II (staphylococci)	PWY.5265		-2.62139	4.7417	0.580444	0.978664
	superpathway of heme biosynthesis from uroporphyrinogen-III	PWY0.1415		-9.14688	16.6697	0.583273	0.978664
	glyoxylate cycle	GLYOXYLATE.BYPASS		-16.1853	30.8924	0.600398	0.978664
	glutaryl-CoA degradation	PWY.5177		-7.49552	14.4918	0.605064	0.978664
	phenylacetate degradation I (aerobic)	PWY0.321		-1.92714	3.7322	0.605671	0.978664
	superpathway of phenylethylamine degradation	PWY.6071		-1.72284	3.40161	0.612586	0.978664
	L-leucine degradation I	LEU.DEG2.PWY		1.05543	2.08391	0.612593	0.978664
	allantoin degradation to glyoxylate III	PWY.5705		-2.91993	5.77045	0.61291	0.978664
	colanic acid building blocks biosynthesis	COLANSYN.PWY		19.8407	39.8603	0.618718	0.978664
	ethylmalonyl-CoA pathway	PWY.5741		0.987717	2.01399	0.623892	0.978664
	superpathway of pyrimidine nucleobases salvage	PWY.7208		-25.9257	53.439	0.627634	0.978664
	6-hydroxymethyl-dihydropterin diphosphate biosynthesis III (Chlamydia)	PWY.7539		21.0759	44.651	0.636975	0.978664
	peptidoglycan biosynthesis III (mycobacteria)	PWY.6385		-20.8488	44.7173	0.641105	0.978664
	L-arginine degradation II (AST pathway)	AST.PWY		-5.74166	12.3836	0.642957	0.978664
	UDP-N-acetylmuramoyl-pentapeptide biosynthesis II (lysine-containing)	PWY.6386		-21.3606	46.128	0.643369	0.978664
	heme biosynthesis I (aerobic)	HEME.BIOSYNTHESIS.II		-6.76183	14.7549	0.646811	0.978664
	glycolysis III (from glucose)	ANAGLYCOLYSIS.PWY		-24.74	54.158	0.647863	0.978664
	UDP-N-acetylmuramoyl-pentapeptide biosynthesis I (meso-diaminopimelate containing)	PWY.6387		-20.6505	45.5263	0.650177	0.978664
	superpathway of glycol metabolism and degradation	GLYCOL.GLYOXDEG.PWY		-10.2322	22.7468	0.652889	0.978664
	thiazole biosynthesis I (E. coli)	PWY.6892		-22.5081	50.3924	0.655178	0.978664
	peptidoglycan biosynthesis I (meso-diaminopimelate containing)	PEPTIDOGLYCANSYN.PWY		-19.9534	45.1268	0.658426	0.978664
	urea cycle	PWY.4984		16.7597	38.5585	0.663866	0.978664
	pentose phosphate pathway (non-oxidative branch)	NONOXIPENT.PWY		-32.3737	75.5195	0.668208	0.978664
	pyrimidine deoxyribonucleotides de novo biosynthesis III	PWY.6545		-13.8212	32.5068	0.670758	0.978664
	pyruvate fermentation to isobutanol (engineered)	PWY.7111		-29.2587	69.6876	0.674643	0.978664
	L-isoleucine biosynthesis IV	PWY.5104		-24.7913	59.8322	0.678671	0.978664
	mixed acid fermentation	FERMENTATION.PWY		23.0065	56.1928	0.682281	0.978664
	formaldehyde assimilation II (RuMP Cycle)	PWY.1861		-18.3206	44.8153	0.682735	0.978664
	6-hydroxymethyl-dihydropterin diphosphate biosynthesis I	PWY.6147		17.001	42.0848	0.686283	0.978664
	superpathway of L-methionine biosynthesis (by sulfhydrylation)	PWY.5345		-13.9187	34.5691	0.687266	0.978664
	fatty acid &beta;-oxidation I	FAO.PWY		-12.038	30.4708	0.692841	0.978664
	glycolysis I (from glucose 6-phosphate)	GLYCOLYSIS		25.4622	65.5382	0.697686	0.978664
	polymyxin resistance	PWY0.1338		-4.93175	12.7753	0.699516	0.978664
	N10-formyl-tetrahydrofolate biosynthesis	X1CMET2.PWY		15.5798	42.0282	0.710906	0.978664
	L-tryptophan biosynthesis	TRPSYN.PWY		-17.4835	48.2394	0.717072	0.978664
	tRNA charging	TRNA.CHARGING.PWY		-16.0652	44.9939	0.721095	0.978664
	purine nucleobases degradation I (anaerobic)	P164.PWY		-10.2101	28.6511	0.721613	0.978664
	pyrimidine deoxyribonucleotides de novo biosynthesis II	PWY.7187		-14.6348	41.8358	0.726519	0.978664
	inosine-5'-phosphate biosynthesis III	PWY.7234		13.2013	38.2629	0.730124	0.978664
	4-hydroxyphenylacetate degradation	X3.HYDROXYPHENYLACETATE.DEGRADATION.PWY		-0.988696	2.86755	0.730296	0.978664
	chorismate biosynthesis from 3-dehydroquinate	PWY.6163		-17.138	49.8844	0.731223	0.978664
	3-phenylpropanoate and 3-(3-hydroxyphenyl)propanoate degradation	PWY0.1277		-2.08407	6.09054	0.732255	0.978664
	mevalonate pathway I	PWY.922		1.61886	4.73253	0.732339	0.978664
	superpathway of pyrimidine deoxyribonucleoside salvage	PWY.7200		-14.4455	42.9751	0.736808	0.978664
	UMP biosynthesis	PWY.5686		-17.3225	52.0421	0.739282	0.978664
	L-lysine biosynthesis II	PWY.2941		5.70258	17.2113	0.740436	0.978664
	adenosine ribonucleotides de novo biosynthesis	PWY.7219		-17.0989	52.4044	0.744246	0.978664
	cis-vaccenate biosynthesis	PWY.5973		-17.6881	55.5059	0.750015	0.978664
	superpathway of (R,R)-butanediol biosynthesis	P125.PWY		-5.09898	16.0933	0.751404	0.978664
	D-glucarate degradation I	GLUCARDEG.PWY		-4.70487	14.9266	0.752647	0.978664
	superpathway of glycerol degradation to 1,3-propanediol	GOLPDLCAT.PWY		1.57806	5.03298	0.753904	0.978664
	glycolysis V (Pyrococcus)	P341.PWY		-0.430178	1.42201	0.762296	0.978664
	superpathway of geranylgeranyldiphosphate biosynthesis I (via mevalonate)	PWY.5910		1.9144	6.36314	0.763558	0.978664
	L-histidine biosynthesis	HISTSYN.PWY		-13.7935	46.0909	0.764771	0.978664
	L-lysine biosynthesis VI	PWY.5097		-15.2999	52.4507	0.77055	0.978664
	methylphosphonate degradation I	PWY0.1533		-5.01256	18.2068	0.783109	0.978664
	superpathway of pyrimidine deoxyribonucleotides de novo biosynthesis (E. coli)	PWY0.166		-12.2935	44.6752	0.783214	0.978664
	succinate fermentation to butanoate	PWY.5677		-1.26286	4.80572	0.792749	0.978664
	peptidoglycan maturation (meso-diaminopimelate containing)	PWY0.1586		-21.3389	81.8674	0.794391	0.978664
	L-lysine biosynthesis III	PWY.2942		-13.7689	53.4808	0.796858	0.978664
	TCA cycle VIII (helicobacter)	REDCITCYC		-7.46425	30.1678	0.804609	0.978664
	flavin biosynthesis I (bacteria and plants)	RIBOSYN2.PWY		-10.4802	43.8173	0.810994	0.978664
	pantothenate and coenzyme A biosynthesis I	PANTOSYN.PWY		9.3196	39.7287	0.814561	0.978664
	guanosine ribonucleotides de novo biosynthesis	PWY.7221		-11.3629	48.8017	0.815914	0.978664
	TCA cycle I (prokaryotic)	TCA		14.9431	65.7279	0.820179	0.978664
	adenosine nucleotides degradation IV	PWY.5532		-0.122955	0.549733	0.823045	0.978664
	toluene degradation I (aerobic) (via o-cresol)	PWY.5180		-1.19376	5.51837	0.82876	0.978664
	toluene degradation II (aerobic) (via 4-methylcatechol)	PWY.5182		-1.19376	5.51837	0.82876	0.978664
	superpathway of geranylgeranyl diphosphate biosynthesis II (via MEP)	PWY.5121		-9.93383	46.2313	0.829892	0.978664
	3-phenylpropanoate and 3-(3-hydroxyphenyl)propanoate degradation to 2-oxopent-4-enoate	HCAMHPDEG.PWY		-0.865992	4.06644	0.831382	0.978664
	cinnamate and 3-hydroxycinnamate degradation to 2-oxopent-4-enoate	PWY.6690		-0.865992	4.06644	0.831382	0.978664
	phosphopantothenate biosynthesis I	PANTO.PWY		9.09428	43.0664	0.83278	0.978664
	NAD salvage pathway I	PYRIDNUCSAL.PWY		-8.7062	41.3931	0.833435	0.978664
	superpathway of adenosine nucleotides de novo biosynthesis I	PWY.7229		-11.5886	55.1172	0.833494	0.978664
	reductive acetyl coenzyme A pathway	CODH.PWY		-0.905345	4.45159	0.838865	0.978664
	pyruvate fermentation to butanoate	CENTFERM.PWY		-4.99991	24.6274	0.839141	0.978664
	L-isoleucine biosynthesis II	PWY.5101		-12.3459	61.472	0.840848	0.978664
	superpathway of guanosine nucleotides de novo biosynthesis I	PWY.7228		12.1901	62.9018	0.846358	0.978664
	superpathway of pyrimidine ribonucleotides de novo biosynthesis	PWY0.162		12.8831	68.2779	0.85036	0.978664
	superpathway of Clostridium acetobutylicum acidogenic fermentation	PWY.6590		-5.47576	29.4278	0.852408	0.978664
	pyrimidine deoxyribonucleosides salvage	PWY.7199		-6.96725	38.6404	0.85693	0.978664
	superpathway of L-serine and glycine biosynthesis I	SER.GLYSYN.PWY		-8.25189	45.9515	0.857504	0.978664
	pyrimidine deoxyribonucleotides de novo biosynthesis I	PWY.7184		-8.1009	45.5075	0.858734	0.978664
	superpathway of L-threonine metabolism	THREOCAT.PWY		-1.34662	7.59279	0.85925	0.978664
	L-isoleucine biosynthesis I (from threonine)	ILEUSYN.PWY		-9.87238	57.2438	0.863094	0.978664
	L-valine biosynthesis	VALSYN.PWY		-9.87238	57.2438	0.863094	0.978664
	5-aminoimidazole ribonucleotide biosynthesis II	PWY.6122		-7.98739	46.9509	0.864934	0.978664
	superpathway of 5-aminoimidazole ribonucleotide biosynthesis	PWY.6277		-7.98739	46.9509	0.864934	0.978664
	methylerythritol phosphate pathway I	NONMEVIPP.PWY		-7.58576	46.6407	0.870819	0.978664
	methylerythritol phosphate pathway II	PWY.7560		-7.58576	46.6407	0.870819	0.978664
	gondoate biosynthesis (anaerobic)	PWY.7663		10.0015	63.379	0.87463	0.978664
	superpathway of guanosine nucleotides de novo biosynthesis II	PWY.6125		10.2422	65.2964	0.875376	0.978664
	NAD biosynthesis I (from aspartate)	PYRIDNUCSYN.PWY		6.17252	41.6287	0.882142	0.978664
	allantoin degradation IV (anaerobic)	PWY0.41		-0.694336	4.6916	0.882363	0.978664
	superpathway of purine nucleotides de novo biosynthesis II	DENOVOPURINE2.PWY		9.76167	66.5606	0.883419	0.978664
	formaldehyde oxidation I	RUMP.PWY		3.14564	21.691	0.884712	0.978664
	superpathway of purine nucleotides de novo biosynthesis I	PWY.841		9.3342	67.1605	0.889479	0.978664
	glycerol degradation to butanol	PWY.7003		-2.62096	19.8162	0.894791	0.978664
	superpathway of branched amino acid biosynthesis	BRANCHED.CHAIN.AA.SYN.PWY		-7.12847	54.1323	0.895248	0.978664
	pyrimidine deoxyribonucleotide phosphorylation	PWY.7197		6.00999	46.3614	0.896871	0.978664
	2-methylcitrate cycle II	PWY.5747		-0.57154	4.5144	0.899268	0.978664
	superpathway of heme biosynthesis from glycine	PWY.5920		-0.792223	6.57213	0.904067	0.978664
	starch degradation V	PWY.6737		-8.90975	78.0662	0.909147	0.978664
	L-methionine biosynthesis III	HSERMETANA.PWY		4.55994	41.1066	0.911685	0.978664
	coenzyme A biosynthesis I	COA.PWY		-4.4985	41.4765	0.913644	0.978664
	superpathway of L-threonine biosynthesis	THRESYN.PWY		5.1093	48.2191	0.915626	0.978664
	L-1,2-propanediol degradation	PWY.7013		1.61216	15.354	0.916388	0.978664
	2-methylcitrate cycle I	PWY0.42		-0.453542	4.42052	0.918293	0.978664
	pyridoxal 5'-phosphate biosynthesis I	PYRIDOXSYN.PWY		4.30578	43.6367	0.921409	0.978664
	superpathway of pyrimidine deoxyribonucleotides de novo biosynthesis	PWY.7211		-3.84388	40.1295	0.923701	0.978664
	superpathway of fucose and rhamnose degradation	FUC.RHAMCAT.PWY		-2.49602	26.3527	0.924551	0.978664
	superpathway of pyridoxal 5'-phosphate biosynthesis and salvage	PWY0.845		4.7315	51.3264	0.926562	0.978664
	L-isoleucine biosynthesis III	PWY.5103		-4.83295	53.3958	0.927891	0.978664
	homolactic fermentation	ANAEROFRUCAT.PWY		5.34723	59.158	0.927988	0.978664
	superpathway of pyrimidine ribonucleosides salvage	PWY.7196		5.88397	69.3428	0.932388	0.979958
	superpathway of adenosine nucleotides de novo biosynthesis II	PWY.6126		-3.82004	54.8854	0.94452	0.986045
	preQ0 biosynthesis	PWY.6703		2.75842	39.6619	0.944561	0.986045
	chitin derivatives degradation	PWY.6906		0.111642	2.07244	0.957045	0.991196
	5-aminoimidazole ribonucleotide biosynthesis I	PWY.6121		-2.32122	47.9213	0.961373	0.991196
	D-galactarate degradation I	GALACTARDEG.PWY		-0.307346	6.50592	0.962327	0.991196
	superpathway of D-glucarate and D-galactarate degradation	GLUCARGALACTSUPER.PWY		-0.307346	6.50592	0.962327	0.991196
	TCA cycle VI (obligate autotrophs)	PWY.5913		2.63152	64.0679	0.967242	0.991495
	sulfoglycolysis	PWY.7446		0.137904	4.04485	0.972806	0.991495
	superpathway of thiamin diphosphate biosynthesis II	PWY.6895		1.17374	36.1617	0.974111	0.991495
	superpathway of L-isoleucine biosynthesis I	PWY.3001		1.36702	50.3729	0.978353	0.991495
	superpathway of histidine, purine, and pyrimidine biosynthesis	PRPP.PWY		-1.0498	48.4131	0.982702	0.991495
	adenosine deoxyribonucleotides de novo biosynthesis II	PWY.7220		-1.16334	78.7537	0.988216	0.991495
	guanosine deoxyribonucleotides de novo biosynthesis II	PWY.7222		-1.16334	78.7537	0.988216	0.991495
	inosine-5'-phosphate biosynthesis I	PWY.6123		0.653134	44.4801	0.988286	0.991495
	dTDP-L-rhamnose biosynthesis I	DTDPRHAMSYN.PWY		0.450467	62.447	0.994245	0.994245
	Linear modeling of child mental health problems and single pathways. Model: relative pathway abundance ~ sqrt(child mental health problems) + age + sex + BMI + self-reported use of antibiotics + maternal education + time in mail + season of stool production + DNA isolation batch + sequencing run batch + number of sequencing reads + first 10 genetic PCs. Values are pooled over 30 iterations that i…

## Sheet: Total problems
	Table 3. Single pathway differential abundance analysis of total problems (genus-level)
	Pathway	MetaCyc pathway code		B	se	p	p-corrected
	peptidoglycan biosynthesis IV (Enterococcus faecium)	PWY.6471		-128.506	37.1293	0.000550997	0.170258
	nitrate reduction VI (assimilatory)	PWY490.3		-67.9835	24.3368	0.00527161	0.814463
	superpathway of polyamine biosynthesis II	POLYAMINSYN3.PWY		-28.6667	11.2787	0.0111184	0.831051
	acetyl-CoA fermentation to butanoate II	PWY.5676		-62.2292	24.6566	0.0116958	0.831051
	purine ribonucleosides degradation	PWY0.1296		-93.4793	38.3628	0.0149203	0.831051
	myo-inositol degradation I	P562.PWY		-13.4932	5.68903	0.0178098	0.831051
	superpathway of purine deoxyribonucleosides degradation	PWY0.1297		-71.5257	34.8213	0.0401163	0.831051
	superpathway of N-acetylglucosamine, N-acetylmannosamine and N-acetylneuraminate degradation	GLCMANNANAUT.PWY		-62.5163	30.5066	0.0405844	0.831051
	glycogen biosynthesis I (from ADP-D-Glucose)	GLYCOGENSYNTH.PWY		-90.87	46.2292	0.0494978	0.831051
	UDP-2,3-diacetamido-2,3-dideoxy-&alpha;-D-mannuronate biosynthesis	PWY.7090		1.96117	1.00945	0.0521981	0.831051
	fatty acid elongation -- saturated	FASYN.ELONG.PWY		118.254	60.9443	0.0524967	0.831051
	sucrose degradation IV (sucrose phosphorylase)	PWY.5384		-68.9982	35.5865	0.0526753	0.831051
	adenosylcobalamin salvage from cobinamide II	PWY.6269		-60.655	31.6969	0.0558348	0.831051
	methylaspartate cycle	PWY.6728		-3.04366	1.59189	0.0560413	0.831051
	superpathway of sulfur oxidation (Acidianus ambivalens)	PWY.5304		-53.7122	28.2802	0.0576905	0.831051
	adenosylcobalamin biosynthesis from cobyrinate a,c-diamide I	PWY.5509		-60.1832	31.7764	0.058395	0.831051
	L-glutamate and L-glutamine biosynthesis	PWY.5505		-96.6604	51.1584	0.0589989	0.831051
	GDP-D-glycero-&alpha;-D-manno-heptose biosynthesis	PWY.6478		21.5353	11.4218	0.0595341	0.831051
	adenosylcobalamin salvage from cobinamide I	COBALSYN.PWY		-59.5999	31.6591	0.059927	0.831051
	hexitol fermentation to lactate, formate, ethanol and acetate	P461.PWY		-46.0632	24.9885	0.0654426	0.831051
	L-rhamnose degradation I	RHAMCAT.PWY		62.3302	34.0117	0.0670298	0.831051
	CDP-diacylglycerol biosynthesis II	PWY0.1319		-71.7983	39.2651	0.0676363	0.831051
	CDP-diacylglycerol biosynthesis I	PWY.5667		-71.7983	39.2651	0.0676363	0.831051
	D-galacturonate degradation I	GALACTUROCAT.PWY		56.4519	31.0887	0.0695667	0.831051
	superpathway of hexitol degradation (bacteria)	HEXITOLDEGSUPER.PWY		-30.8502	17.0353	0.0703182	0.831051
	superpathway of pyrimidine deoxyribonucleosides degradation	PWY0.1298		-61.276	33.8669	0.0705728	0.831051
	methanogenesis from acetate	METH.ACETATE.PWY		-52.413	29.178	0.0726161	0.831051
	adenine and adenosine salvage III	PWY.6609		-56.885	32.9029	0.0840079	0.867351
	teichoic acid (poly-glycerol) biosynthesis	TEICHOICACID.PWY		-23.8206	13.8618	0.0858941	0.867351
	octane oxidation	P221.PWY		-16.3324	9.56798	0.088002	0.867351
	tetrapyrrole biosynthesis I (from glutamate)	PWY.5188		-45.5393	27.5303	0.0982752	0.867351
	sucrose degradation III (sucrose invertase)	PWY.621		-89.3171	54.8133	0.103391	0.867351
	arginine, ornithine and proline interconversion	ARGORNPROST.PWY		-9.07551	5.6025	0.105433	0.867351
	S-adenosyl-L-methionine cycle I	PWY.6151		-57.7704	35.6853	0.105652	0.867351
	pyruvate fermentation to acetate and lactate II	PWY.5100		-58.1094	36.8421	0.114917	0.867351
	(5Z)-dodec-5-enoate biosynthesis	PWY0.862		94.0578	59.8496	0.116231	0.867351
	stearate biosynthesis II (bacteria and plants)	PWY.5989		99.045	63.5377	0.119215	0.867351
	palmitoleate biosynthesis I (from (5Z)-dodec-5-enoate)	PWY.6282		95.55	61.4799	0.120325	0.867351
	tetrapyrrole biosynthesis II (from glycine)	PWY.5189		-39.8102	25.8198	0.123292	0.867351
	oleate biosynthesis IV (anaerobic)	PWY.7664		96.1108	62.6458	0.125162	0.867351
	superpathway of fatty acid biosynthesis initiation (E. coli)	FASYN.INITIAL.PWY		79.0201	51.7765	0.127146	0.867351
	galactose degradation I (Leloir pathway)	PWY.6317		-62.7441	41.2131	0.128082	0.867351
	glycogen degradation I (bacterial)	GLYCOCAT.PWY		-73.2211	48.3427	0.130047	0.867351
	superpathway of phospholipid biosynthesis I (bacteria)	PHOSLIPSYN.PWY		-55.5443	36.9318	0.132769	0.867351
	mycolate biosynthesis	PWYG.321		94.4469	63.6932	0.138296	0.867351
	cob(II)yrinate a,c-diamide biosynthesis I (early cobalt insertion)	PWY.7377		-28.64	19.3889	0.13982	0.867351
	aerobic respiration I (cytochrome c)	PWY.3781		11.4817	7.77832	0.140091	0.867351
	chondroitin sulfate degradation I (bacterial)	PWY.6572		35.4187	24.2099	0.143651	0.867351
	4-deoxy-L-threo-hex-4-enopyranuronate degradation	PWY.6507		68.5639	47.0913	0.145578	0.867351
	D-fructuronate degradation	PWY.7242		60.1702	41.8508	0.150689	0.867351
	superpathway of L-tyrosine biosynthesis	PWY.6630		-53.7187	38.4698	0.162775	0.867351
	superpathway of L-phenylalanine biosynthesis	PWY.6628		-53.9516	38.7289	0.163779	0.867351
	L-leucine degradation I	LEU.DEG2.PWY		1.98774	1.44545	0.169253	0.867351
	superpathway of aromatic amino acid biosynthesis	COMPLETE.ARO.PWY		-50.8647	37.4983	0.175129	0.867351
	superpathway of hexuronide and hexuronate degradation	GALACT.GLUCUROCAT.PWY		29.6177	22.0587	0.17955	0.867351
	pentose phosphate pathway (non-oxidative branch)	NONOXIPENT.PWY		-70.3259	52.3967	0.17971	0.867351
	chorismate biosynthesis I	ARO.PWY		-48.0306	35.991	0.182208	0.867351
	allantoin degradation to glyoxylate III	PWY.5705		-5.26722	4.00272	0.188376	0.867351
	ethylmalonyl-CoA pathway	PWY.5741		1.82844	1.39701	0.190767	0.867351
	L-isoleucine biosynthesis IV	PWY.5104		-54.2374	41.5127	0.191546	0.867351
	UDP-N-acetyl-D-glucosamine biosynthesis I	UDPNAGSYN.PWY		-44.0601	33.9961	0.195135	0.867351
	Kdo transfer to lipid IVA III (Chlamydia)	PWY.6467		40.9131	31.5803	0.195309	0.867351
	phosphatidylglycerol biosynthesis II (non-plastidic)	PWY4FS.8		-47.9122	37.5598	0.202257	0.867351
	phosphatidylglycerol biosynthesis I (plastidic)	PWY4FS.7		-47.9122	37.5598	0.202257	0.867351
	Calvin-Benson-Bassham cycle	CALVIN.PWY		-43.5843	34.2107	0.202833	0.867351
	UDP-N-acetylmuramoyl-pentapeptide biosynthesis II (lysine-containing)	PWY.6386		-40.46	32.0069	0.206361	0.867351
	polyisoprenoid biosynthesis (E. coli)	POLYISOPRENSYN.PWY		51.2947	40.7685	0.208489	0.867351
	chlorophyllide a biosynthesis II (anaerobic)	PWY.5531		-0.379171	0.304248	0.212837	0.867351
	chlorophyllide a biosynthesis III (aerobic, light independent)	PWY.7159		-0.379171	0.304248	0.212837	0.867351
	peptidoglycan biosynthesis III (mycobacteria)	PWY.6385		-38.6201	31.0287	0.213425	0.867351
	UDP-N-acetylmuramoyl-pentapeptide biosynthesis I (meso-diaminopimelate containing)	PWY.6387		-38.9505	31.5902	0.217743	0.867351
	peptidoglycan biosynthesis I (meso-diaminopimelate containing)	PEPTIDOGLYCANSYN.PWY		-38.3533	31.313	0.220802	0.867351
	lipid IVA biosynthesis	NAGLIPASYN.PWY		42.7376	35.0721	0.223174	0.867351
	UMP biosynthesis	PWY.5686		-43.9982	36.11	0.223217	0.867351
	acetylene degradation	P161.PWY		-53.9783	44.8612	0.22905	0.867351
	pyrimidine deoxyribonucleotides biosynthesis from CTP	PWY.7210		-16.2682	13.5677	0.230676	0.867351
	superpathway of pyrimidine nucleobases salvage	PWY.7208		-44.3946	37.0819	0.231388	0.867351
	TCA cycle VI (obligate autotrophs)	PWY.5913		53.1026	44.4431	0.232309	0.867351
	lactose and galactose degradation I	LACTOSECAT.PWY		-3.03644	2.56525	0.236701	0.867351
	superpathway of L-serine and glycine biosynthesis I	SER.GLYSYN.PWY		-37.6784	31.8841	0.237473	0.867351
	glycolysis III (from glucose)	ANAGLYCOLYSIS.PWY		-44.2653	37.581	0.239011	0.867351
	L-lysine biosynthesis I	DAPLYSINESYN.PWY		-45.4275	38.6616	0.240153	0.867351
	biotin biosynthesis II	PWY.5005		-9.97415	8.5996	0.246273	0.867351
	tRNA charging	TRNA.CHARGING.PWY		-36.1785	31.2216	0.24671	0.867351
	L-lysine biosynthesis VI	PWY.5097		-41.312	36.3959	0.256499	0.867351
	pyruvate fermentation to isobutanol (engineered)	PWY.7111		-54.6329	48.3559	0.258711	0.867351
	chorismate biosynthesis from 3-dehydroquinate	PWY.6163		-38.9337	34.6151	0.260845	0.867351
	adenosine ribonucleotides de novo biosynthesis	PWY.7219		-40.8802	36.3645	0.26109	0.867351
	O-antigen building blocks biosynthesis (E. coli)	OANTIGEN.PWY		-30.8779	27.8036	0.266905	0.867351
	superpathway of &beta;-D-glucuronide and D-glucuronate degradation	GLUCUROCAT.PWY		26.4305	23.8241	0.267411	0.867351
	incomplete reductive TCA cycle	P42.PWY		72.4423	65.6678	0.270108	0.867351
	superpathway of geranylgeranyl diphosphate biosynthesis II (via MEP)	PWY.5121		-35.3538	32.0803	0.270595	0.867351
	L-isoleucine biosynthesis II	PWY.5101		-46.8881	42.6555	0.27182	0.867351
	TCA cycle I (prokaryotic)	TCA		50.0677	45.5982	0.272346	0.867351
	queuosine biosynthesis	PWY.6700		36.3993	33.5989	0.278804	0.867351
	pyrimidine deoxyribonucleotides de novo biosynthesis IV	PWY.7198		-13.3656	12.3814	0.280518	0.867351
	superpathway of thiamin diphosphate biosynthesis I	THISYN.PWY		42.4191	39.9048	0.287925	0.867351
	purine nucleobases degradation I (anaerobic)	P164.PWY		-20.9961	19.8777	0.290993	0.867351
	L-lysine biosynthesis III	PWY.2942		-39.1086	37.1122	0.292123	0.867351
	TCA cycle V (2-oxoglutarate:ferredoxin oxidoreductase)	PWY.6969		52.983	50.5876	0.295082	0.867351
	L-arginine biosynthesis III (via N-acetyl-L-citrulline)	PWY.5154		39.8158	38.2195	0.297664	0.867351
	guanosine ribonucleotides de novo biosynthesis	PWY.7221		-34.9493	33.866	0.302219	0.867351
	L-isoleucine biosynthesis I (from threonine)	ILEUSYN.PWY		-40.9249	39.7232	0.303033	0.867351
	L-valine biosynthesis	VALSYN.PWY		-40.9249	39.7232	0.303033	0.867351
	L-arginine biosynthesis II (acetyl cycle)	ARGSYNBSUB.PWY		-36.5086	35.7364	0.307107	0.867351
	8-amino-7-oxononanoate biosynthesis I	PWY.6519		55.6944	54.9772	0.311178	0.867351
	cis-vaccenate biosynthesis	PWY.5973		-39.0017	38.5182	0.311414	0.867351
	L-arginine biosynthesis I (via L-ornithine)	ARGSYN.PWY		-33.553	33.139	0.311442	0.867351
	GDP-mannose biosynthesis	PWY.5659		32.8047	32.5203	0.313236	0.867351
	L-arginine biosynthesis IV (archaebacteria)	PWY.7400		-33.1656	32.9348	0.314069	0.867351
	NAD salvage pathway I	PYRIDNUCSAL.PWY		-28.4193	28.724	0.322609	0.867351
	L-histidine biosynthesis	HISTSYN.PWY		-31.5592	31.9855	0.32394	0.867351
	CMP-3-deoxy-D-manno-octulosonate biosynthesis I	PWY.1269		33.7498	34.3924	0.326572	0.867351
	superpathway of branched amino acid biosynthesis	BRANCHED.CHAIN.AA.SYN.PWY		-36.606	37.5652	0.32996	0.867351
	superpathway of heme biosynthesis from glycine	PWY.5920		4.43082	4.55941	0.331286	0.867351
	methylerythritol phosphate pathway I	NONMEVIPP.PWY		-31.3778	32.3669	0.332459	0.867351
	methylerythritol phosphate pathway II	PWY.7560		-31.3778	32.3669	0.332459	0.867351
	5-aminoimidazole ribonucleotide biosynthesis II	PWY.6122		-31.4845	32.5825	0.334028	0.867351
	superpathway of 5-aminoimidazole ribonucleotide biosynthesis	PWY.6277		-31.4845	32.5825	0.334028	0.867351
	L-isoleucine biosynthesis III	PWY.5103		-35.5583	37.0543	0.337376	0.868743
	anhydromuropeptides recycling	PWY0.1261		39.3082	41.4862	0.343514	0.877239
	heterolactic fermentation	P122.PWY		18.5889	19.8859	0.350032	0.886557
	coenzyme A biosynthesis I	COA.PWY		-26.6058	28.783	0.355429	0.888438
	peptidoglycan biosynthesis II (staphylococci)	PWY.5265		-3.03439	3.29021	0.356525	0.888438
	Bifidobacterium shunt	P124.PWY		29.507	32.4292	0.363005	0.897348
	L-glutamate degradation V (via hydroxyglutarate)	P162.PWY		-3.30468	3.65988	0.366679	0.899236
	superpathway of adenosine nucleotides de novo biosynthesis I	PWY.7229		-34.1474	38.2506	0.372126	0.901153
	glutaryl-CoA degradation	PWY.5177		8.94898	10.0551	0.37359	0.901153
	superpathway of GDP-mannose-derived O-antigen building blocks biosynthesis	PWY.7323		34.4362	38.9054	0.376209	0.901153
	TCA cycle VII (acetate-producers)	PWY.7254		-17.3557	19.8593	0.382274	0.908636
	biotin biosynthesis I	BIOTIN.BIOSYNTHESIS.PWY		43.8947	50.8587	0.388215	0.915714
	mannan degradation	PWY.7456		22.0967	26.8351	0.410377	0.941204
	pentose phosphate pathway	PENTOSE.P.PWY		33.4314	40.6054	0.410435	0.941204
	inosine-5'-phosphate biosynthesis I	PWY.6123		-24.6302	30.8703	0.42506	0.941204
	heme biosynthesis I (aerobic)	HEME.BIOSYNTHESIS.II		8.14672	10.2385	0.426316	0.941204
	heme biosynthesis II (anaerobic)	HEMESYN2.PWY		12.3304	15.6056	0.429562	0.941204
	starch degradation V	PWY.6737		-42.7624	54.1719	0.429995	0.941204
	peptidoglycan maturation (meso-diaminopimelate containing)	PWY0.1586		-44.4146	56.807	0.434408	0.941204
	4-aminobutanoate degradation V	PWY.5022		-5.66319	7.30752	0.438455	0.941204
	photorespiration	PWY.181		0.985646	1.2772	0.440382	0.941204
	adenosylcobalamin biosynthesis I (early cobalt insertion)	PWY.5507		-2.72655	3.54383	0.441772	0.941204
	tRNA processing	PWY0.1479		13.3084	17.3474	0.443086	0.941204
	5-aminoimidazole ribonucleotide biosynthesis I	PWY.6121		-25.4813	33.2595	0.4437	0.941204
	superpathay of heme biosynthesis from glutamate	PWY.5918		11.3212	14.7833	0.443892	0.941204
	D-glucarate degradation I	GLUCARDEG.PWY		7.71064	10.3573	0.456697	0.941204
	superpathway of L-isoleucine biosynthesis I	PWY.3001		-25.9047	34.9613	0.45882	0.941204
	isopropanol biosynthesis	PWY.6876		-2.19473	2.964	0.459118	0.941204
	superpathway of adenosine nucleotides de novo biosynthesis II	PWY.6126		-27.9738	38.0915	0.462814	0.941204
	NAD biosynthesis I (from aspartate)	PYRIDNUCSYN.PWY		-20.9753	28.8914	0.467933	0.941204
	pyruvate fermentation to butanoate	CENTFERM.PWY		12.2935	17.0873	0.471959	0.941204
	superpathway of Clostridium acetobutylicum acidogenic fermentation	PWY.6590		14.5166	20.418	0.477197	0.941204
	superpathway of glycol metabolism and degradation	GLYCOL.GLYOXDEG.PWY		11.2059	15.784	0.477829	0.941204
	fucose degradation	FUCCAT.PWY		-13.2847	18.779	0.479398	0.941204
	L-lysine biosynthesis II	PWY.2941		-8.13182	11.9443	0.496082	0.941204
	urate biosynthesis/inosine 5'-phosphate degradation	PWY.5695		33.6613	50.4434	0.504663	0.941204
	glyoxylate cycle	GLYOXYLATE.BYPASS		14.2038	21.4371	0.507687	0.941204
	glycerol degradation to butanol	PWY.7003		-9.1063	13.7493	0.507861	0.941204
	toluene degradation I (aerobic) (via o-cresol)	PWY.5180		-2.52217	3.82894	0.510167	0.941204
	toluene degradation II (aerobic) (via 4-methylcatechol)	PWY.5182		-2.52217	3.82894	0.510167	0.941204
	chitin derivatives degradation	PWY.6906		0.934873	1.43796	0.515688	0.941204
	glycolysis II (from fructose 6-phosphate)	PWY.5484		32.7702	50.8018	0.518974	0.941204
	CMP-legionaminate biosynthesis I	PWY.6749		-17.5451	27.338	0.521097	0.941204
	fatty acid &beta;-oxidation I	FAO.PWY		13.4695	21.1444	0.52419	0.941204
	superpathway of L-lysine, L-threonine and L-methionine biosynthesis I	P4.PWY		-19.3911	30.7161	0.527926	0.941204
	inosine-5'-phosphate biosynthesis III	PWY.7234		16.5731	26.551	0.532577	0.941204
	superpathway of heme biosynthesis from uroporphyrinogen-III	PWY0.1415		7.20689	11.5682	0.533373	0.941204
	superpathway of glucose and xylose degradation	PWY.6901		25.1463	40.8746	0.538499	0.941204
	L-histidine degradation I	HISDEG.PWY		21.2797	34.9836	0.543084	0.941204
	flavin biosynthesis I (bacteria and plants)	RIBOSYN2.PWY		-18.2346	30.411	0.548847	0.941204
	polymyxin resistance	PWY0.1338		5.26204	8.86535	0.552889	0.941204
	mixed acid fermentation	FERMENTATION.PWY		23.0221	38.998	0.555037	0.941204
	pyrimidine deoxyribonucleosides salvage	PWY.7199		-15.5772	26.8175	0.561409	0.941204
	superpathway of pyridoxal 5'-phosphate biosynthesis and salvage	PWY0.845		20.6181	35.6165	0.562736	0.941204
	superpathway of L-threonine biosynthesis	THRESYN.PWY		-19.1897	33.4688	0.566472	0.941204
	gondoate biosynthesis (anaerobic)	PWY.7663		-24.6317	43.9893	0.575587	0.941204
	pyridoxal 5'-phosphate biosynthesis I	PYRIDOXSYN.PWY		16.8748	30.2807	0.577407	0.941204
	formaldehyde assimilation II (RuMP Cycle)	PWY.1861		-17.3241	31.1	0.577566	0.941204
	superpathway of methylglyoxal degradation	METHGLYUT.PWY		5.76609	10.4808	0.582283	0.941204
	superpathway of L-methionine biosynthesis (by sulfhydrylation)	PWY.5345		13.1905	23.9888	0.582485	0.941204
	superpathway of 2,3-butanediol biosynthesis	PWY.6396		1.36721	2.51051	0.586103	0.941204
	methylphosphonate degradation I	PWY0.1533		6.87747	12.6342	0.586266	0.941204
	taxadiene biosynthesis (engineered)	PWY.7392		-17.9397	32.9896	0.586649	0.941204
	myo-, chiro- and scillo-inositol degradation	PWY.7237		-9.10678	16.7687	0.587142	0.941204
	L-tryptophan biosynthesis	TRPSYN.PWY		-18.0809	33.4798	0.58923	0.941204
	aromatic biogenic amine degradation (bacteria)	PWY.7431		0.877262	1.62701	0.589828	0.941204
	L-arginine degradation II (AST pathway)	AST.PWY		4.58563	8.59392	0.593693	0.941204
	palmitate biosynthesis II (bacteria and plants)	PWY.5971		28.7525	54.0762	0.594998	0.941204
	peptidoglycan biosynthesis V (&beta;-lactam resistance)	PWY.6470		4.55883	8.601	0.596154	0.941204
	superpathway of UDP-glucose-derived O-antigen building blocks biosynthesis	PWY.7328		10.7385	20.6193	0.602571	0.941204
	superpathway of arginine and polyamine biosynthesis	ARG.POLYAMINE.SYN		-13.1039	25.2046	0.603198	0.941204
	ppGpp biosynthesis	PPGPPMET.PWY		8.97151	17.2573	0.603222	0.941204
	preQ0 biosynthesis	PWY.6703		14.0882	27.5229	0.608806	0.941204
	enterobacterial common antigen biosynthesis	ECASYN.PWY		6.09974	11.93	0.60921	0.941204
	guanosine nucleotides degradation III	PWY.6608		14.4023	28.286	0.6107	0.941204
	L-lysine fermentation to acetate and butanoate	P163.PWY		1.79745	3.66012	0.623425	0.941204
	superpathway of glyoxylate bypass and TCA	TCA.GLYOX.BYPASS		9.30548	19.4732	0.632809	0.941204
	1,4-dihydroxy-2-naphthoate biosynthesis I	PWY.5837		5.98621	12.7348	0.638366	0.941204
	adenosine nucleotides degradation II	SALVADEHYPOX.PWY		13.4044	28.5909	0.639246	0.941204
	superpathway of lipopolysaccharide biosynthesis	LPSSYN.PWY		-2.58308	5.66966	0.648736	0.941204
	TCA cycle VIII (helicobacter)	REDCITCYC		9.45247	20.9344	0.651664	0.941204
	superpathway of L-alanine biosynthesis	PWY0.1061		-18.4459	41.2125	0.654512	0.941204
	superpathway of polyamine biosynthesis I	POLYAMSYN.PWY		-8.58226	19.2446	0.655683	0.941204
	L-1,2-propanediol degradation	PWY.7013		-4.69407	10.654	0.659562	0.941204
	reductive acetyl coenzyme A pathway	CODH.PWY		1.35306	3.08916	0.661439	0.941204
	pantothenate and coenzyme A biosynthesis I	PANTOSYN.PWY		-12.0735	27.5736	0.661539	0.941204
	superpathway of (Kdo)2-lipid A biosynthesis	KDO.NAGLIPASYN.PWY		8.49244	19.41	0.661782	0.941204
	thiazole biosynthesis I (E. coli)	PWY.6892		-15.2253	34.9739	0.663374	0.941204
	superpathway of phylloquinol biosynthesis	PWY.5863		5.96983	13.735	0.663874	0.941204
	pyruvate fermentation to propanoate I	P108.PWY		21.5982	50.1693	0.666879	0.941204
	superpathway of L-arginine, putrescine, and 4-aminobutanoate degradation	ARGDEG.PWY		4.92387	11.4866	0.668222	0.941204
	superpathway of L-arginine and L-ornithine degradation	ORNARGDEG.PWY		4.92387	11.4866	0.668222	0.941204
	colanic acid building blocks biosynthesis	COLANSYN.PWY		11.584	27.663	0.675446	0.941204
	N10-formyl-tetrahydrofolate biosynthesis	X1CMET2.PWY		-12.1151	29.1734	0.677988	0.941204
	superpathway of glycerol degradation to 1,3-propanediol	GOLPDLCAT.PWY		-1.44331	3.49243	0.679461	0.941204
	superpathway of ornithine degradation	ORNDEG.PWY		3.95338	9.75594	0.685359	0.941204
	phosphopantothenate biosynthesis I	PANTO.PWY		-12.0037	29.8893	0.688024	0.941204
	superpathway of glycolysis, pyruvate dehydrogenase, TCA, and glyoxylate bypass	GLYCOLYSIS.TCA.GLYOX.BYPASS		9.90905	26.1669	0.704967	0.941204
	superpathway of histidine, purine, and pyrimidine biosynthesis	PRPP.PWY		12.4369	33.5969	0.711294	0.941204
	1,4-dihydroxy-6-naphthoate biosynthesis II	PWY.7371		3.52555	9.5518	0.712099	0.941204
	3-phenylpropanoate and 3-(3-hydroxyphenyl)propanoate degradation to 2-oxopent-4-enoate	HCAMHPDEG.PWY		-1.02634	2.82173	0.716107	0.941204
	cinnamate and 3-hydroxycinnamate degradation to 2-oxopent-4-enoate	PWY.6690		-1.02634	2.82173	0.716107	0.941204
	superpathway of demethylmenaquinol-8 biosynthesis	PWY.5861		6.10723	17.1112	0.721199	0.941204
	dTDP-N-acetylthomosamine biosynthesis	PWY.7315		-6.91217	19.4185	0.721914	0.941204
	3-phenylpropanoate and 3-(3-hydroxyphenyl)propanoate degradation	PWY0.1277		-1.49613	4.22637	0.723383	0.941204
	L-methionine biosynthesis III	HSERMETANA.PWY		9.4494	28.5262	0.740492	0.941204
	superpathway of tetrahydrofolate biosynthesis	PWY.6612		9.78605	29.581	0.740819	0.941204
	superpathway of chorismate metabolism	ALL.CHORISMATE.PWY		6.13621	18.7283	0.74322	0.941204
	superpathway of guanosine nucleotides de novo biosynthesis I	PWY.7228		13.648	43.6531	0.754586	0.941204
	pyrimidine deoxyribonucleotides de novo biosynthesis II	PWY.7187		-8.98574	29.0368	0.757008	0.941204
	superpathway of menaquinol-11 biosynthesis	PWY.5897		5.56783	18.572	0.764367	0.941204
	superpathway of menaquinol-12 biosynthesis	PWY.5898		5.56783	18.572	0.764367	0.941204
	superpathway of menaquinol-13 biosynthesis	PWY.5899		5.56783	18.572	0.764367	0.941204
	superpathway of L-aspartate and L-asparagine biosynthesis	ASPASN.PWY		9.34148	31.3047	0.765429	0.941204
	pyruvate fermentation to acetone	PWY.6588		-11.8592	40.5197	0.769804	0.941204
	catechol degradation I (meta-cleavage pathway)	PWY.5415		0.119275	0.409272	0.770755	0.941204
	enterobactin biosynthesis	ENTBACSYN.PWY		4.95717	17.1217	0.772214	0.941204
	superpathway of N-acetylneuraminate degradation	P441.PWY		-10.3605	35.8295	0.772492	0.941204
	urea cycle	PWY.4984		7.71355	26.761	0.773199	0.941204
	adenosine deoxyribonucleotides de novo biosynthesis II	PWY.7220		-15.3666	54.6567	0.778631	0.941204
	guanosine deoxyribonucleotides de novo biosynthesis II	PWY.7222		-15.3666	54.6567	0.778631	0.941204
	superpathway of menaquinol-8 biosynthesis I	PWY.5838		5.39346	19.2351	0.779207	0.941204
	superpathway of phenylethylamine degradation	PWY.6071		-0.649121	2.36058	0.783362	0.941204
	superpathway of ubiquinol-8 biosynthesis (prokaryotic)	UBISYN.PWY		3.46555	12.6613	0.784338	0.941204
	pyrimidine deoxyribonucleotide phosphorylation	PWY.7197		8.77626	32.1742	0.78506	0.941204
	superpathway of demethylmenaquinol-9 biosynthesis	PWY.5862		4.18097	15.6321	0.789146	0.941204
	TCA cycle IV (2-oxoglutarate decarboxylase)	P105.PWY		7.7713	29.1189	0.789592	0.941204
	superpathway of demethylmenaquinol-6 biosynthesis I	PWY.5860		4.1695	15.6322	0.789713	0.941204
	2-methylcitrate cycle II	PWY.5747		-0.835087	3.13261	0.789825	0.941204
	phenylacetate degradation I (aerobic)	PWY0.321		-0.683132	2.59001	0.791999	0.941204
	ubiquinol-7 biosynthesis (prokaryotic)	PWY.5855		3.29719	12.7586	0.796107	0.941204
	ubiquinol-9 biosynthesis (prokaryotic)	PWY.5856		3.29719	12.7586	0.796107	0.941204
	ubiquinol-10 biosynthesis (prokaryotic)	PWY.5857		3.29719	12.7586	0.796107	0.941204
	ubiquinol-8 biosynthesis (prokaryotic)	PWY.6708		3.29719	12.7586	0.796107	0.941204
	6-hydroxymethyl-dihydropterin diphosphate biosynthesis I	PWY.6147		7.53422	29.2094	0.796485	0.941204
	superpathway of menaquinol-7 biosynthesis	PWY.5840		4.95598	19.2175	0.796523	0.941204
	2-methylcitrate cycle I	PWY0.42		-0.78671	3.06747	0.797619	0.941204
	superpathway of guanosine nucleotides de novo biosynthesis II	PWY.6125		11.5703	45.3154	0.798499	0.941204
	allantoin degradation IV (anaerobic)	PWY0.41		-0.821448	3.25558	0.800823	0.941204
	gluconeogenesis I	GLUCONEO.PWY		9.70615	38.8689	0.802837	0.941204
	NAD salvage pathway II	NAD.BIOSYNTHESIS.II		3.42982	13.9293	0.805532	0.941204
	pyrimidine deoxyribonucleotides de novo biosynthesis III	PWY.6545		-5.34101	22.5611	0.81289	0.941204
	succinate fermentation to butanoate	PWY.5677		-0.788742	3.33496	0.813067	0.941204
	4-hydroxyphenylacetate degradation	X3.HYDROXYPHENYLACETATE.DEGRADATION.PWY		-0.457624	1.9899	0.81814	0.941204
	6-hydroxymethyl-dihydropterin diphosphate biosynthesis III (Chlamydia)	PWY.7539		7.09566	30.9909	0.818927	0.941204
	superpathway of pyrimidine ribonucleotides de novo biosynthesis	PWY0.162		10.782	47.3853	0.820031	0.941204
	superpathway of (R,R)-butanediol biosynthesis	P125.PWY		2.52174	11.1678	0.82138	0.941204
	superpathway of tetrahydrofolate biosynthesis and salvage	FOLSYN.PWY		6.71326	29.954	0.822691	0.941204
	sulfoglycolysis	PWY.7446		-0.605864	2.80678	0.829124	0.941204
	superpathway of thiamin diphosphate biosynthesis II	PWY.6895		5.39666	25.0947	0.829752	0.941204
	D-galactarate degradation I	GALACTARDEG.PWY		-0.969484	4.51465	0.829993	0.941204
	superpathway of D-glucarate and D-galactarate degradation	GLUCARGALACTSUPER.PWY		-0.969484	4.51465	0.829993	0.941204
	mevalonate pathway I	PWY.922		0.690034	3.28409	0.833603	0.941204
	superpathway of sulfate assimilation and cysteine biosynthesis	SULFATE.CYS.PWY		-4.81137	24.8838	0.846704	0.941204
	superpathway of fucose and rhamnose degradation	FUC.RHAMCAT.PWY		3.45301	18.2878	0.850259	0.941204
	superpathway of UDP-N-acetylglucosamine-derived O-antigen building blocks biosynthesis	PWY.7332		-2.17309	11.5432	0.850697	0.941204
	superpathway of L-methionine biosynthesis (transsulfuration)	PWY.5347		-6.74214	36.9153	0.855103	0.941204
	adenosine nucleotides degradation IV	PWY.5532		-0.0689693	0.381477	0.856549	0.941204
	superpathway of menaquinol-9 biosynthesis	PWY.5845		3.22299	17.9081	0.857194	0.941204
	superpathway of menaquinol-6 biosynthesis I	PWY.5850		3.20592	17.9083	0.857944	0.941204
	superpathway of menaquinol-10 biosynthesis	PWY.5896		3.20592	17.9083	0.857944	0.941204
	superpathway of pyrimidine deoxyribonucleoside salvage	PWY.7200		-5.27713	29.8264	0.859585	0.941204
	superpathway of purine nucleotides de novo biosynthesis I	PWY.841		8.17848	46.6101	0.860734	0.941204
	superpathway of purine nucleotides de novo biosynthesis II	DENOVOPURINE2.PWY		8.03049	46.194	0.862009	0.941204
	glycolysis V (Pyrococcus)	P341.PWY		-0.158982	0.986792	0.872026	0.94137
	superpathway of pyrimidine deoxyribonucleotides de novo biosynthesis (E. coli)	PWY0.166		-4.84391	31.0067	0.875877	0.94137
	superpathway of pyrimidine ribonucleosides salvage	PWY.7196		7.46024	48.1239	0.876822	0.94137
	dTDP-L-rhamnose biosynthesis I	DTDPRHAMSYN.PWY		-6.66281	43.3437	0.877848	0.94137
	thiazole biosynthesis II (Bacillus)	PWY.6891		-2.82687	18.4052	0.87795	0.94137
	superpathway of geranylgeranyldiphosphate biosynthesis I (via mevalonate)	PWY.5910		0.657936	4.41563	0.88157	0.94137
	glycolysis I (from glucose 6-phosphate)	GLYCOLYSIS		6.56582	45.4915	0.885256	0.94137
	superpathway of pyrimidine deoxyribonucleotides de novo biosynthesis	PWY.7211		3.97449	27.8493	0.886532	0.94137
	aspartate superpathway	PWY0.781		-4.1668	30.5076	0.891377	0.941556
	superpathway of S-adenosyl-L-methionine biosynthesis	MET.SAM.PWY		-4.44409	33.2322	0.893633	0.941556
	glucose and glucose-1-phosphate degradation	GLUCOSE1PMETAB.PWY		-1.93487	14.7784	0.89585	0.941556
	superpathway of menaquinol-8 biosynthesis II	PWY.6263		1.90071	16.3833	0.907654	0.950729
	ADP-L-glycero-&beta;-D-manno-heptose biosynthesis	PWY0.1241		1.22549	11.33	0.913879	0.954015
	superpathway of glycolysis and Entner-Doudoroff	GLYCOLYSIS.E.D		-2.81577	30.5867	0.926662	0.961588
	purine nucleotides degradation II (aerobic)	PWY.6353		-2.23734	24.7581	0.928005	0.961588
	pyrimidine deoxyribonucleotides de novo biosynthesis I	PWY.7184		2.60468	31.5832	0.934282	0.961588
	reductive TCA cycle I	P23.PWY		2.27439	27.9004	0.935039	0.961588
	L-ornithine biosynthesis	GLUTORN.PWY		-2.4991	32.0305	0.937819	0.961588
	L-methionine biosynthesis I	HOMOSER.METSYN.PWY		-2.04418	27.0659	0.939805	0.961588
	formaldehyde oxidation I	RUMP.PWY		1.02183	15.0533	0.945888	0.964619
	1,4-dihydroxy-6-naphthoate biosynthesis I	PWY.7374		-0.385971	7.4567	0.958725	0.974493
	thiamin salvage II	PWY.6897		0.935198	30.6892	0.975693	0.986851
	superpathway of L-tryptophan biosynthesis	PWY.6629		-1.06162	37.2555	0.97727	0.986851
	homolactic fermentation	ANAEROFRUCAT.PWY		-0.974215	41.0605	0.981074	0.987465
	sulfate reduction I (assimilatory)	SO4ASSIM.PWY		0.0959405	17.3145	0.99558	0.998812
	superpathway of L-threonine metabolism	THREOCAT.PWY		0.00466159	5.26888	0.999294	0.999294
	Linear modeling of child mental health problems and single pathways. Model: relative pathway abundance ~ sqrt(child mental health problems) + age + sex + BMI + self-reported use of antibiotics + maternal education + time in mail + season of stool production + DNA isolation batch + sequencing run batch + number of sequencing reads + first 10 genetic PCs. Values are pooled over 30 iterations that i…

## Sheet: Anxious depressed
	Table 4. Single pathway differential abundance analysis of anxious/depressed problems (genus-level)
	Pathway	MetaCyc pathway code		B	se	p	p-corrected
	purine ribonucleosides degradation	PWY0.1296		-192.415	69.8969	0.00596898	0.706902
	superpathway of purine deoxyribonucleosides degradation	PWY0.1297		-152.443	63.4448	0.0163749	0.706902
	adenine and adenosine salvage III	PWY.6609		-141.652	59.9159	0.0181786	0.706902
	myo-inositol degradation I	P562.PWY		-22.2099	10.375	0.0324346	0.706902
	CDP-diacylglycerol biosynthesis II	PWY0.1319		-152.647	71.5317	0.0329833	0.706902
	CDP-diacylglycerol biosynthesis I	PWY.5667		-152.647	71.5317	0.0329833	0.706902
	acetyl-CoA fermentation to butanoate II	PWY.5676		-95.9433	44.9703	0.0330239	0.706902
	peptidoglycan biosynthesis IV (Enterococcus faecium)	PWY.6471		-143.347	67.8331	0.0347218	0.706902
	glycogen biosynthesis I (from ADP-D-Glucose)	GLYCOGENSYNTH.PWY		-175.887	84.2433	0.0369552	0.706902
	superpathway of pyrimidine deoxyribonucleosides degradation	PWY0.1298		-127.972	61.7145	0.0382611	0.706902
	superpathway of phospholipid biosynthesis I (bacteria)	PHOSLIPSYN.PWY		-136.414	67.2715	0.0427306	0.706902
	ethylmalonyl-CoA pathway	PWY.5741		5.09566	2.54524	0.0454351	0.706902
	superpathway of N-acetylglucosamine, N-acetylmannosamine and N-acetylneuraminate degradation	GLCMANNANAUT.PWY		-109.436	55.6146	0.049253	0.706902
	nitrate reduction VI (assimilatory)	PWY490.3		-87.045	44.4182	0.0501927	0.706902
	arginine, ornithine and proline interconversion	ARGORNPROST.PWY		-19.8257	10.2087	0.0522918	0.706902
	phosphatidylglycerol biosynthesis II (non-plastidic)	PWY4FS.8		-132.708	68.4162	0.0525751	0.706902
	phosphatidylglycerol biosynthesis I (plastidic)	PWY4FS.7		-132.708	68.4162	0.0525751	0.706902
	L-leucine degradation I	LEU.DEG2.PWY		5.01379	2.63391	0.0571322	0.706902
	galactose degradation I (Leloir pathway)	PWY.6317		-142.875	75.0945	0.0572559	0.706902
	superpathway of hexitol degradation (bacteria)	HEXITOLDEGSUPER.PWY		-58.8115	31.0546	0.0584148	0.706902
	glycogen degradation I (bacterial)	GLYCOCAT.PWY		-164.395	88.0669	0.0621093	0.706902
	fatty acid elongation -- saturated	FASYN.ELONG.PWY		206.735	111.116	0.062977	0.706902
	allantoin degradation to glyoxylate III	PWY.5705		-13.4402	7.29381	0.0655433	0.706902
	pentose phosphate pathway (non-oxidative branch)	NONOXIPENT.PWY		-164.841	95.4491	0.084343	0.706902
	L-glutamate and L-glutamine biosynthesis	PWY.5505		-159.918	93.2654	0.0865854	0.706902
	superpathway of L-serine and glycine biosynthesis I	SER.GLYSYN.PWY		-98.6124	58.0774	0.0896949	0.706902
	adenosine ribonucleotides de novo biosynthesis	PWY.7219		-109.718	66.2357	0.0978052	0.706902
	UDP-N-acetylmuramoyl-pentapeptide biosynthesis I (meso-diaminopimelate containing)	PWY.6387		-95.0905	57.5441	0.0986158	0.706902
	peptidoglycan biosynthesis I (meso-diaminopimelate containing)	PEPTIDOGLYCANSYN.PWY		-94.223	57.039	0.098733	0.706902
	UDP-N-acetylmuramoyl-pentapeptide biosynthesis II (lysine-containing)	PWY.6386		-96.1784	58.3048	0.0992083	0.706902
	peptidoglycan biosynthesis III (mycobacteria)	PWY.6385		-92.1423	56.5228	0.103243	0.706902
	tRNA charging	TRNA.CHARGING.PWY		-92.0142	56.8718	0.105859	0.706902
	superpathway of aromatic amino acid biosynthesis	COMPLETE.ARO.PWY		-110.513	68.3177	0.105922	0.706902
	superpathway of pyrimidine nucleobases salvage	PWY.7208		-109.138	67.5479	0.106336	0.706902
	adenosylcobalamin salvage from cobinamide II	PWY.6269		-93.1456	57.7891	0.107181	0.706902
	stearate biosynthesis II (bacteria and plants)	PWY.5989		185.75	115.832	0.108979	0.706902
	(5Z)-dodec-5-enoate biosynthesis	PWY0.862		174.168	109.11	0.11061	0.706902
	adenosylcobalamin biosynthesis from cobyrinate a,c-diamide I	PWY.5509		-92.3643	57.9337	0.111047	0.706902
	palmitoleate biosynthesis I (from (5Z)-dodec-5-enoate)	PWY.6282		178.283	112.081	0.111867	0.706902
	UMP biosynthesis	PWY.5686		-104.613	65.7829	0.111953	0.706902
	superpathway of sulfur oxidation (Acidianus ambivalens)	PWY.5304		-81.8563	51.5702	0.112629	0.706902
	glycolysis III (from glucose)	ANAGLYCOLYSIS.PWY		-108.407	68.4593	0.113481	0.706902
	chorismate biosynthesis I	ARO.PWY		-103.658	65.5732	0.114104	0.706902
	oleate biosynthesis IV (anaerobic)	PWY.7664		179.614	114.206	0.115966	0.706902
	L-isoleucine biosynthesis IV	PWY.5104		-118.559	75.6334	0.117168	0.706902
	superpathway of fatty acid biosynthesis initiation (E. coli)	FASYN.INITIAL.PWY		146.234	94.3923	0.121511	0.706902
	sucrose degradation III (sucrose invertase)	PWY.621		-154.429	99.9234	0.122411	0.706902
	L-isoleucine biosynthesis II	PWY.5101		-119.523	77.7051	0.124188	0.706902
	adenosylcobalamin salvage from cobinamide I	COBALSYN.PWY		-88.4352	57.724	0.125694	0.706902
	UDP-N-acetyl-D-glucosamine biosynthesis I	UDPNAGSYN.PWY		-94.1716	61.9564	0.1287	0.706902
	sucrose degradation IV (sucrose phosphorylase)	PWY.5384		-98.5916	64.9007	0.128914	0.706902
	mycolate biosynthesis	PWYG.321		175.078	116.117	0.131792	0.706902
	L-isoleucine biosynthesis I (from threonine)	ILEUSYN.PWY		-109.039	72.3623	0.13203	0.706902
	L-valine biosynthesis	VALSYN.PWY		-109.039	72.3623	0.13203	0.706902
	superpathway of geranylgeranyl diphosphate biosynthesis II (via MEP)	PWY.5121		-86.9204	58.4415	0.137114	0.706902
	pyruvate fermentation to acetate and lactate II	PWY.5100		-98.9413	67.1453	0.140785	0.706902
	tetrapyrrole biosynthesis I (from glutamate)	PWY.5188		-73.016	50.1947	0.145944	0.706902
	L-arginine biosynthesis II (acetyl cycle)	ARGSYNBSUB.PWY		-94.7021	65.1075	0.145972	0.706902
	pyruvate fermentation to isobutanol (engineered)	PWY.7111		-128.031	88.1018	0.146342	0.706902
	L-isoleucine biosynthesis III	PWY.5103		-97.6296	67.5006	0.148257	0.706902
	tetrapyrrole biosynthesis II (from glycine)	PWY.5189		-68.022	47.0717	0.148616	0.706902
	superpathway of branched amino acid biosynthesis	BRANCHED.CHAIN.AA.SYN.PWY		-98.5485	68.4321	0.15002	0.706902
	L-histidine biosynthesis	HISTSYN.PWY		-83.6924	58.2676	0.151083	0.706902
	superpathway of polyamine biosynthesis II	POLYAMINSYN3.PWY		-29.3427	20.5865	0.154236	0.706902
	L-rhamnose degradation I	RHAMCAT.PWY		87.7399	62.0258	0.157372	0.706902
	L-lysine biosynthesis VI	PWY.5097		-93.0742	66.3089	0.160601	0.706902
	superpathway of heme biosynthesis from glycine	PWY.5920		11.4998	8.31	0.166581	0.706902
	methylerythritol phosphate pathway I	NONMEVIPP.PWY		-81.5376	58.9636	0.166888	0.706902
	methylerythritol phosphate pathway II	PWY.7560		-81.5376	58.9636	0.166888	0.706902
	superpathway of lipopolysaccharide biosynthesis	LPSSYN.PWY		-14.2607	10.3318	0.167678	0.706902
	L-arginine biosynthesis I (via L-ornithine)	ARGSYN.PWY		-83.0407	60.3756	0.169183	0.706902
	L-arginine biosynthesis IV (archaebacteria)	PWY.7400		-81.8644	60.0036	0.17264	0.706902
	coenzyme A biosynthesis I	COA.PWY		-71.5272	52.4365	0.17272	0.706902
	chorismate biosynthesis from 3-dehydroquinate	PWY.6163		-85.514	63.0684	0.175307	0.706902
	L-lysine biosynthesis I	DAPLYSINESYN.PWY		-94.6903	70.4503	0.179098	0.706902
	S-adenosyl-L-methionine cycle I	PWY.6151		-87.4477	65.0651	0.179121	0.706902
	5-aminoimidazole ribonucleotide biosynthesis II	PWY.6122		-79.7763	59.3576	0.179124	0.706902
	superpathway of 5-aminoimidazole ribonucleotide biosynthesis	PWY.6277		-79.7763	59.3576	0.179124	0.706902
	catechol degradation I (meta-cleavage pathway)	PWY.5415		0.986781	0.745692	0.185905	0.706902
	guanosine ribonucleotides de novo biosynthesis	PWY.7221		-81.5485	61.699	0.186435	0.706902
	Calvin-Benson-Bassham cycle	CALVIN.PWY		-82.3706	62.3431	0.186592	0.706902
	superpathway of L-methionine biosynthesis (transsulfuration)	PWY.5347		-88.6681	67.262	0.187592	0.706902
	lactose and galactose degradation I	LACTOSECAT.PWY		-5.98897	4.67626	0.200462	0.708176
	allantoin degradation IV (anaerobic)	PWY0.41		-7.54647	5.93293	0.203554	0.708176
	L-lysine biosynthesis III	PWY.2942		-85.1267	67.6184	0.208224	0.708176
	superpathway of adenosine nucleotides de novo biosynthesis I	PWY.7229		-87.4558	69.6879	0.209659	0.708176
	hexitol fermentation to lactate, formate, ethanol and acetate	P461.PWY		-57.1034	45.5797	0.210436	0.708176
	L-1,2-propanediol degradation	PWY.7013		-24.2869	19.4164	0.211157	0.708176
	pyruvate fermentation to acetone	PWY.6588		-92.2439	73.835	0.211713	0.708176
	aerobic respiration I (cytochrome c)	PWY.3781		17.6831	14.184	0.212677	0.708176
	O-antigen building blocks biosynthesis (E. coli)	OANTIGEN.PWY		-62.9737	50.6697	0.214097	0.708176
	L-lysine biosynthesis II	PWY.2941		-26.9212	21.7628	0.216241	0.708176
	inosine-5'-phosphate biosynthesis I	PWY.6123		-69.4127	56.2378	0.217268	0.708176
	superpathway of L-isoleucine biosynthesis I	PWY.3001		-78.1791	63.6883	0.219789	0.708176
	superpathway of S-adenosyl-L-methionine biosynthesis	MET.SAM.PWY		-74.3006	60.5552	0.219991	0.708176
	octane oxidation	P221.PWY		-21.4097	17.4499	0.220016	0.708176
	NAD salvage pathway I	PYRIDNUCSAL.PWY		-63.5069	52.3382	0.225142	0.717206
	5-aminoimidazole ribonucleotide biosynthesis I	PWY.6121		-71.7655	60.5905	0.236401	0.745388
	purine nucleobases degradation I (anaerobic)	P164.PWY		-42.214	36.2334	0.244154	0.762057
	Kdo transfer to lipid IVA III (Chlamydia)	PWY.6467		65.9627	57.5784	0.25211	0.775654
	L-methionine biosynthesis I	HOMOSER.METSYN.PWY		-56.3352	49.322	0.253531	0.775654
	superpathway of adenosine nucleotides de novo biosynthesis II	PWY.6126		-76.5905	69.4017	0.269926	0.817717
	lipid IVA biosynthesis	NAGLIPASYN.PWY		69.6796	63.9434	0.275992	0.827975
	superpathway of thiamin diphosphate biosynthesis I	THISYN.PWY		78.4302	72.7446	0.281111	0.835225
	superpathway of L-threonine biosynthesis	THRESYN.PWY		-64.7624	60.9717	0.288304	0.848437
	N10-formyl-tetrahydrofolate biosynthesis	X1CMET2.PWY		-55.9791	53.1468	0.292352	0.848508
	polyisoprenoid biosynthesis (E. coli)	POLYISOPRENSYN.PWY		77.9819	74.3313	0.294271	0.848508
	sulfoglycolysis	PWY.7446		-5.32488	5.11582	0.298082	0.848508
	L-arginine biosynthesis III (via N-acetyl-L-citrulline)	PWY.5154		72.3392	69.6764	0.299312	0.848508
	L-methionine biosynthesis III	HSERMETANA.PWY		-53.5679	51.9885	0.302974	0.851081
	3-phenylpropanoate and 3-(3-hydroxyphenyl)propanoate degradation to 2-oxopent-4-enoate	HCAMHPDEG.PWY		-5.18088	5.1433	0.313926	0.86336
	cinnamate and 3-hydroxycinnamate degradation to 2-oxopent-4-enoate	PWY.6690		-5.18088	5.1433	0.313926	0.86336
	biotin biosynthesis II	PWY.5005		-15.7351	15.6792	0.315727	0.86336
	CMP-3-deoxy-D-manno-octulosonate biosynthesis I	PWY.1269		62.0269	62.6987	0.32266	0.86353
	thiamin salvage II	PWY.6897		-55.2435	55.9101	0.323251	0.86353
	cis-vaccenate biosynthesis	PWY.5973		-68.9638	70.1925	0.325991	0.86353
	superpathway of L-lysine, L-threonine and L-methionine biosynthesis I	P4.PWY		-54.7575	55.9788	0.328119	0.86353
	acetylene degradation	P161.PWY		-79.2027	81.7856	0.332969	0.86353
	peptidoglycan maturation (meso-diaminopimelate containing)	PWY0.1586		-99.8505	103.542	0.335003	0.86353
	L-ornithine biosynthesis	GLUTORN.PWY		-56.2348	58.3557	0.335352	0.86353
	superpathway of L-tyrosine biosynthesis	PWY.6630		-65.8002	70.1506	0.348381	0.889668
	superpathway of L-phenylalanine biosynthesis	PWY.6628		-65.8344	70.6232	0.351365	0.889933
	teichoic acid (poly-glycerol) biosynthesis	TEICHOICACID.PWY		-23.3116	25.2834	0.356649	0.893406
	TCA cycle VI (obligate autotrophs)	PWY.5913		73.8612	81.0321	0.362154	0.893406
	2-methylcitrate cycle I	PWY0.42		-5.0716	5.59137	0.36451	0.893406
	superpathway of N-acetylneuraminate degradation	P441.PWY		-58.7739	65.3019	0.368226	0.893406
	2-methylcitrate cycle II	PWY.5747		-5.13076	5.71015	0.369024	0.893406
	8-amino-7-oxononanoate biosynthesis I	PWY.6519		89.8593	100.228	0.370084	0.893406
	3-phenylpropanoate and 3-(3-hydroxyphenyl)propanoate degradation	PWY0.1277		-6.69564	7.70413	0.384913	0.911173
	6-hydroxymethyl-dihydropterin diphosphate biosynthesis I	PWY.6147		46.2475	53.2294	0.385057	0.911173
	aspartate superpathway	PWY0.781		-48.1813	55.5993	0.38629	0.911173
	myo-, chiro- and scillo-inositol degradation	PWY.7237		-26.1518	30.5617	0.392278	0.914564
	peptidoglycan biosynthesis II (staphylococci)	PWY.5265		-5.06412	5.9979	0.398608	0.914564
	thiazole biosynthesis II (Bacillus)	PWY.6891		28.1436	33.5447	0.40159	0.914564
	biotin biosynthesis I	BIOTIN.BIOSYNTHESIS.PWY		77.7312	92.7136	0.40192	0.914564
	methylaspartate cycle	PWY.6728		-2.43134	2.90458	0.402667	0.914564
	4-deoxy-L-threo-hex-4-enopyranuronate degradation	PWY.6507		71.4558	85.8778	0.405487	0.914564
	TCA cycle V (2-oxoglutarate:ferredoxin oxidoreductase)	PWY.6969		75.5598	92.2296	0.412751	0.922578
	superpathway of UDP-glucose-derived O-antigen building blocks biosynthesis	PWY.7328		30.513	37.5801	0.416933	0.922578
	urea cycle	PWY.4984		39.5101	48.7723	0.417996	0.922578
	6-hydroxymethyl-dihydropterin diphosphate biosynthesis III (Chlamydia)	PWY.7539		45.3544	56.4781	0.422059	0.924937
	incomplete reductive TCA cycle	P42.PWY		95.0191	119.728	0.427522	0.929844
	heme biosynthesis II (anaerobic)	HEMESYN2.PWY		22.4413	28.4487	0.430316	0.929844
	taxadiene biosynthesis (engineered)	PWY.7392		-46.5321	60.1371	0.439173	0.937819
	superpathway of GDP-mannose-derived O-antigen building blocks biosynthesis	PWY.7323		54.69	70.9258	0.440759	0.937819
	chondroitin sulfate degradation I (bacterial)	PWY.6572		33.8083	44.1503	0.443925	0.937819
	TCA cycle I (prokaryotic)	TCA		63.3462	83.1385	0.446201	0.937819
	GDP-mannose biosynthesis	PWY.5659		44.86	59.2797	0.4493	0.937819
	glutaryl-CoA degradation	PWY.5177		13.7838	18.3322	0.452217	0.937819
	4-aminobutanoate degradation V	PWY.5022		-9.79427	13.3229	0.462348	0.943918
	adenosine nucleotides degradation IV	PWY.5532		-0.51024	0.695398	0.463206	0.943918
	4-hydroxyphenylacetate degradation	X3.HYDROXYPHENYLACETATE.DEGRADATION.PWY		-2.62607	3.62751	0.469203	0.943918
	purine nucleotides degradation II (aerobic)	PWY.6353		-32.6037	45.1214	0.470036	0.943918
	adenosine nucleotides degradation II	SALVADEHYPOX.PWY		-37.4798	52.1159	0.472137	0.943918
	toluene degradation I (aerobic) (via o-cresol)	PWY.5180		-4.97046	6.98069	0.476541	0.943918
	toluene degradation II (aerobic) (via 4-methylcatechol)	PWY.5182		-4.97046	6.98069	0.476541	0.943918
	preQ0 biosynthesis	PWY.6703		35.2828	50.1687	0.481973	0.946777
	gondoate biosynthesis (anaerobic)	PWY.7663		-55.1061	80.1596	0.491887	0.946777
	superpathway of glycerol degradation to 1,3-propanediol	GOLPDLCAT.PWY		-4.33629	6.36687	0.495916	0.946777
	Bifidobacterium shunt	P124.PWY		-40.0838	59.125	0.497892	0.946777
	D-galacturonate degradation I	GALACTUROCAT.PWY		38.41	56.7194	0.498372	0.946777
	D-galactarate degradation I	GALACTARDEG.PWY		-5.55942	8.2298	0.499433	0.946777
	superpathway of D-glucarate and D-galactarate degradation	GLUCARGALACTSUPER.PWY		-5.55942	8.2298	0.499433	0.946777
	UDP-2,3-diacetamido-2,3-dideoxy-&alpha;-D-mannuronate biosynthesis	PWY.7090		1.20309	1.84201	0.513753	0.965723
	pyrimidine deoxyribonucleosides salvage	PWY.7199		-31.6543	48.8733	0.517276	0.965723
	superpathway of glycolysis and Entner-Doudoroff	GLYCOLYSIS.E.D		-35.9786	55.7529	0.518803	0.965723
	mixed acid fermentation	FERMENTATION.PWY		45.1525	71.0798	0.525357	0.972068
	homolactic fermentation	ANAEROFRUCAT.PWY		-46.8871	74.8243	0.530984	0.976632
	flavin biosynthesis I (bacteria and plants)	RIBOSYN2.PWY		-34.1722	55.4209	0.537583	0.982493
	photorespiration	PWY.181		-1.4199	2.32867	0.542107	0.982493
	queuosine biosynthesis	PWY.6700		37.2088	61.266	0.54371	0.982493
	chitin derivatives degradation	PWY.6906		1.56405	2.62169	0.550865	0.989636
	superpathway of thiamin diphosphate biosynthesis II	PWY.6895		26.7009	45.7444	0.559498	0.993433
	L-lysine fermentation to acetate and butanoate	P163.PWY		-3.85121	6.67147	0.563834	0.993433
	superpathway of L-methionine biosynthesis (by sulfhydrylation)	PWY.5345		25.1003	43.7317	0.566068	0.993433
	superpathway of pyrimidine deoxyribonucleotides de novo biosynthesis	PWY.7211		28.5182	50.763	0.57433	0.993433
	chlorophyllide a biosynthesis II (anaerobic)	PWY.5531		-0.310406	0.554762	0.575871	0.993433
	chlorophyllide a biosynthesis III (aerobic, light independent)	PWY.7159		-0.310406	0.554762	0.575871	0.993433
	superpathway of phenylethylamine degradation	PWY.6071		-2.39736	4.30353	0.577553	0.993433
	NAD biosynthesis I (from aspartate)	PYRIDNUCSYN.PWY		-29.2428	52.6528	0.578699	0.993433
	anhydromuropeptides recycling	PWY0.1261		41.0993	75.6421	0.586966	0.998956
	phenylacetate degradation I (aerobic)	PWY0.321		-2.55509	4.72181	0.588491	0.998956
	starch degradation V	PWY.6737		-52.5223	98.7459	0.594867	0.998956
	L-glutamate degradation V (via hydroxyglutarate)	P162.PWY		-3.53004	6.67166	0.596796	0.998956
	D-fructuronate degradation	PWY.7242		40.0284	76.3246	0.600033	0.998956
	superpathway of 2,3-butanediol biosynthesis	PWY.6396		2.35242	4.57705	0.607345	0.998956
	D-glucarate degradation I	GLUCARDEG.PWY		9.55711	18.8824	0.612824	0.998956
	formaldehyde assimilation II (RuMP Cycle)	PWY.1861		-28.1769	56.6936	0.619249	0.998956
	pyrimidine deoxyribonucleotides de novo biosynthesis I	PWY.7184		28.4441	57.566	0.621288	0.998956
	pentose phosphate pathway	PENTOSE.P.PWY		36.2387	74.0249	0.624515	0.998956
	pyruvate fermentation to propanoate I	P108.PWY		44.7254	91.4498	0.624853	0.998956
	superpathway of tetrahydrofolate biosynthesis	PWY.6612		25.8204	53.9176	0.63208	0.998956
	L-histidine degradation I	HISDEG.PWY		30.4525	63.772	0.63305	0.998956
	superpathway of guanosine nucleotides de novo biosynthesis I	PWY.7228		37.3033	79.5711	0.639267	0.998956
	cob(II)yrinate a,c-diamide biosynthesis I (early cobalt insertion)	PWY.7377		-16.4823	35.3685	0.641261	0.998956
	glycolysis I (from glucose 6-phosphate)	GLYCOLYSIS		-38.6113	82.9001	0.641447	0.998956
	colanic acid building blocks biosynthesis	COLANSYN.PWY		23.3519	50.4276	0.643366	0.998956
	heterolactic fermentation	P122.PWY		-16.7579	36.2578	0.644005	0.998956
	superpathway of pyridoxal 5'-phosphate biosynthesis and salvage	PWY0.845		29.4581	64.9287	0.650101	0.998956
	urate biosynthesis/inosine 5'-phosphate degradation	PWY.5695		40.9744	91.9629	0.655975	0.998956
	pyridoxal 5'-phosphate biosynthesis I	PYRIDOXSYN.PWY		23.7371	55.2014	0.667242	0.998956
	glyoxylate cycle	GLYOXYLATE.BYPASS		16.7492	39.0833	0.668302	0.998956
	palmitate biosynthesis II (bacteria and plants)	PWY.5971		42.231	98.5856	0.668435	0.998956
	superpathway of L-threonine metabolism	THREOCAT.PWY		-4.06423	9.60565	0.672268	0.998956
	superpathway of histidine, purine, and pyrimidine biosynthesis	PRPP.PWY		25.8878	61.2439	0.672565	0.998956
	heme biosynthesis I (aerobic)	HEME.BIOSYNTHESIS.II		7.82709	18.6664	0.675038	0.998956
	TCA cycle VII (acetate-producers)	PWY.7254		-14.6779	36.2092	0.685259	0.998956
	superpathway of guanosine nucleotides de novo biosynthesis II	PWY.6125		33.4197	82.6012	0.685827	0.998956
	pyrimidine deoxyribonucleotides de novo biosynthesis IV	PWY.7198		8.95055	22.5779	0.691837	0.998956
	superpathay of heme biosynthesis from glutamate	PWY.5918		10.6135	26.9534	0.693798	0.998956
	pyrimidine deoxyribonucleotide phosphorylation	PWY.7197		22.6952	58.6485	0.698825	0.998956
	superpathway of (R,R)-butanediol biosynthesis	P125.PWY		7.85954	20.3577	0.69949	0.998956
	guanosine nucleotides degradation III	PWY.6608		-19.0675	51.5642	0.71159	0.998956
	fatty acid &beta;-oxidation I	FAO.PWY		14.1316	38.5488	0.71397	0.998956
	L-tryptophan biosynthesis	TRPSYN.PWY		-21.645	61.0215	0.722849	0.998956
	superpathway of methylglyoxal degradation	METHGLYUT.PWY		6.74323	19.1069	0.724189	0.998956
	ppGpp biosynthesis	PPGPPMET.PWY		10.8059	31.4604	0.731281	0.998956
	glycerol degradation to butanol	PWY.7003		-8.25846	25.0701	0.741881	0.998956
	pyrimidine deoxyribonucleotides biosynthesis from CTP	PWY.7210		8.12521	24.7433	0.742663	0.998956
	pyruvate fermentation to butanoate	CENTFERM.PWY		10.0742	31.1563	0.746472	0.998956
	pyrimidine deoxyribonucleotides de novo biosynthesis III	PWY.6545		12.9498	41.1239	0.752877	0.998956
	isopropanol biosynthesis	PWY.6876		-1.69355	5.40439	0.75404	0.998956
	superpathway of Clostridium acetobutylicum acidogenic fermentation	PWY.6590		11.5802	37.2293	0.7558	0.998956
	superpathway of UDP-N-acetylglucosamine-derived O-antigen building blocks biosynthesis	PWY.7332		-6.42991	21.0447	0.759995	0.998956
	polymyxin resistance	PWY0.1338		4.78907	16.1622	0.767026	0.998956
	superpathway of pyrimidine ribonucleosides salvage	PWY.7196		25.9752	87.7215	0.767181	0.998956
	superpathway of glycol metabolism and degradation	GLYCOL.GLYOXDEG.PWY		8.38903	28.7781	0.770698	0.998956
	enterobacterial common antigen biosynthesis	ECASYN.PWY		6.18508	21.7491	0.77615	0.998956
	superpathway of &beta;-D-glucuronide and D-glucuronate degradation	GLUCUROCAT.PWY		-12.1847	43.4418	0.77914	0.998956
	fucose degradation	FUCCAT.PWY		-9.55366	34.2388	0.780254	0.998956
	superpathway of phylloquinol biosynthesis	PWY.5863		6.93512	25.0394	0.781837	0.998956
	1,4-dihydroxy-2-naphthoate biosynthesis I	PWY.5837		6.42671	23.2162	0.781951	0.998956
	superpathway of pyrimidine ribonucleotides de novo biosynthesis	PWY0.162		23.3237	86.3749	0.78717	0.998956
	GDP-D-glycero-&alpha;-D-manno-heptose biosynthesis	PWY.6478		5.60771	20.8384	0.787881	0.998956
	tRNA processing	PWY0.1479		8.39586	31.6283	0.790691	0.998956
	methylphosphonate degradation I	PWY0.1533		5.97181	23.0336	0.795461	0.998956
	L-arginine degradation II (AST pathway)	AST.PWY		4.05412	15.667	0.795844	0.998956
	superpathway of purine nucleotides de novo biosynthesis I	PWY.841		21.9718	84.9608	0.795966	0.998956
	superpathway of tetrahydrofolate biosynthesis and salvage	FOLSYN.PWY		13.4417	54.5954	0.805552	0.998956
	adenosine deoxyribonucleotides de novo biosynthesis II	PWY.7220		-23.302	99.6238	0.81509	0.998956
	guanosine deoxyribonucleotides de novo biosynthesis II	PWY.7222		-23.302	99.6238	0.81509	0.998956
	superpathway of L-tryptophan biosynthesis	PWY.6629		-15.6553	67.9186	0.817729	0.998956
	superpathway of L-alanine biosynthesis	PWY0.1061		-16.5566	75.132	0.825611	0.998956
	pyrimidine deoxyribonucleotides de novo biosynthesis II	PWY.7187		-11.5476	52.9236	0.827303	0.998956
	superpathway of glyoxylate bypass and TCA	TCA.GLYOX.BYPASS		7.68623	35.5014	0.828619	0.998956
	superpathway of heme biosynthesis from uroporphyrinogen-III	PWY0.1415		4.5564	21.0902	0.828979	0.998956
	superpathway of purine nucleotides de novo biosynthesis II	DENOVOPURINE2.PWY		17.1424	84.2024	0.838701	0.998956
	dTDP-N-acetylthomosamine biosynthesis	PWY.7315		7.1943	35.4016	0.838987	0.998956
	glycolysis V (Pyrococcus)	P341.PWY		0.349848	1.79909	0.84584	0.998956
	phosphopantothenate biosynthesis I	PANTO.PWY		-10.5735	54.4794	0.846134	0.998956
	methanogenesis from acetate	METH.ACETATE.PWY		-9.85483	53.2415	0.853175	0.998956
	superpathway of pyrimidine deoxyribonucleoside salvage	PWY.7200		9.44582	54.3668	0.862088	0.998956
	ADP-L-glycero-&beta;-D-manno-heptose biosynthesis	PWY0.1241		3.42503	20.6537	0.868308	0.998956
	superpathway of glucose and xylose degradation	PWY.6901		12.1538	74.5102	0.870446	0.998956
	thiazole biosynthesis I (E. coli)	PWY.6892		-10.2584	63.7512	0.87218	0.998956
	superpathway of L-aspartate and L-asparagine biosynthesis	ASPASN.PWY		-9.01633	57.0505	0.874443	0.998956
	superpathway of L-arginine, putrescine, and 4-aminobutanoate degradation	ARGDEG.PWY		3.30722	20.9403	0.874525	0.998956
	superpathway of L-arginine and L-ornithine degradation	ORNARGDEG.PWY		3.30722	20.9403	0.874525	0.998956
	superpathway of ornithine degradation	ORNDEG.PWY		2.80164	17.7854	0.87485	0.998956
	superpathway of hexuronide and hexuronate degradation	GALACT.GLUCUROCAT.PWY		-6.29401	40.2289	0.875693	0.998956
	pantothenate and coenzyme A biosynthesis I	PANTOSYN.PWY		-7.6065	50.2567	0.879715	0.998956
	CMP-legionaminate biosynthesis I	PWY.6749		-7.19873	49.8453	0.885184	0.998956
	superpathway of pyrimidine deoxyribonucleotides de novo biosynthesis (E. coli)	PWY0.166		8.13755	56.5165	0.885529	0.998956
	superpathway of (Kdo)2-lipid A biosynthesis	KDO.NAGLIPASYN.PWY		-4.80901	35.3873	0.891919	0.998956
	superpathway of glycolysis, pyruvate dehydrogenase, TCA, and glyoxylate bypass	GLYCOLYSIS.TCA.GLYOX.BYPASS		6.4142	47.7046	0.893057	0.998956
	superpathway of polyamine biosynthesis I	POLYAMSYN.PWY		4.65542	35.0811	0.894442	0.998956
	reductive acetyl coenzyme A pathway	CODH.PWY		-0.736028	5.63187	0.896036	0.998956
	enterobactin biosynthesis	ENTBACSYN.PWY		4.00074	31.2129	0.898024	0.998956
	superpathway of menaquinol-6 biosynthesis I	PWY.5850		-4.04855	32.6485	0.901326	0.998956
	superpathway of menaquinol-10 biosynthesis	PWY.5896		-4.04855	32.6485	0.901326	0.998956
	superpathway of fucose and rhamnose degradation	FUC.RHAMCAT.PWY		-4.11445	33.3379	0.901791	0.998956
	superpathway of menaquinol-9 biosynthesis	PWY.5845		-4.01829	32.6482	0.902059	0.998956
	superpathway of demethylmenaquinol-8 biosynthesis	PWY.5861		3.46308	31.1955	0.91162	0.998956
	superpathway of sulfate assimilation and cysteine biosynthesis	SULFATE.CYS.PWY		-4.88055	45.3637	0.914336	0.998956
	mannan degradation	PWY.7456		5.10598	48.9274	0.916897	0.998956
	TCA cycle IV (2-oxoglutarate decarboxylase)	P105.PWY		-5.31091	53.0865	0.920322	0.998956
	1,4-dihydroxy-6-naphthoate biosynthesis I	PWY.7374		-1.22027	13.5936	0.928482	0.998956
	glycolysis II (from fructose 6-phosphate)	PWY.5484		8.03428	92.6031	0.930872	0.998956
	reductive TCA cycle I	P23.PWY		3.96789	50.8631	0.937828	0.998956
	superpathway of arginine and polyamine biosynthesis	ARG.POLYAMINE.SYN		3.31435	45.9497	0.942507	0.998956
	TCA cycle VIII (helicobacter)	REDCITCYC		-2.70973	38.1657	0.943407	0.998956
	1,4-dihydroxy-6-naphthoate biosynthesis II	PWY.7371		-1.22825	17.4141	0.943778	0.998956
	dTDP-L-rhamnose biosynthesis I	DTDPRHAMSYN.PWY		5.40826	78.993	0.945423	0.998956
	superpathway of geranylgeranyldiphosphate biosynthesis I (via mevalonate)	PWY.5910		-0.511012	8.05057	0.949395	0.998956
	superpathway of menaquinol-8 biosynthesis II	PWY.6263		-1.88861	29.8661	0.949586	0.998956
	glucose and glucose-1-phosphate degradation	GLUCOSE1PMETAB.PWY		-1.61028	26.9404	0.952344	0.998956
	formaldehyde oxidation I	RUMP.PWY		1.57147	27.441	0.954339	0.998956
	aromatic biogenic amine degradation (bacteria)	PWY.7431		-0.168373	2.96653	0.954745	0.998956
	peptidoglycan biosynthesis V (&beta;-lactam resistance)	PWY.6470		0.855761	15.682	0.956488	0.998956
	sulfate reduction I (assimilatory)	SO4ASSIM.PWY		-1.27174	31.5637	0.967866	0.998956
	gluconeogenesis I	GLUCONEO.PWY		-2.27702	70.8468	0.974364	0.998956
	superpathway of menaquinol-11 biosynthesis	PWY.5897		0.956132	33.8586	0.977475	0.998956
	superpathway of menaquinol-12 biosynthesis	PWY.5898		0.956132	33.8586	0.977475	0.998956
	superpathway of menaquinol-13 biosynthesis	PWY.5899		0.956132	33.8586	0.977475	0.998956
	superpathway of demethylmenaquinol-6 biosynthesis I	PWY.5860		-0.619116	28.4992	0.982671	0.998956
	superpathway of demethylmenaquinol-9 biosynthesis	PWY.5862		-0.598799	28.499	0.983239	0.998956
	inosine-5'-phosphate biosynthesis III	PWY.7234		0.998238	48.4082	0.98355	0.998956
	ubiquinol-7 biosynthesis (prokaryotic)	PWY.5855		-0.438374	23.2592	0.984965	0.998956
	ubiquinol-9 biosynthesis (prokaryotic)	PWY.5856		-0.438374	23.2592	0.984965	0.998956
	ubiquinol-10 biosynthesis (prokaryotic)	PWY.5857		-0.438374	23.2592	0.984965	0.998956
	ubiquinol-8 biosynthesis (prokaryotic)	PWY.6708		-0.438374	23.2592	0.984965	0.998956
	superpathway of ubiquinol-8 biosynthesis (prokaryotic)	UBISYN.PWY		-0.396101	23.0819	0.98631	0.998956
	adenosylcobalamin biosynthesis I (early cobalt insertion)	PWY.5507		-0.103932	6.46182	0.987169	0.998956
	succinate fermentation to butanoate	PWY.5677		0.0706483	6.0795	0.99073	0.998956
	superpathway of chorismate metabolism	ALL.CHORISMATE.PWY		0.285416	34.1434	0.993331	0.998956
	mevalonate pathway I	PWY.922		-0.0456683	5.9876	0.993915	0.998956
	NAD salvage pathway II	NAD.BIOSYNTHESIS.II		-0.0787769	25.3938	0.997525	0.998956
	superpathway of menaquinol-7 biosynthesis	PWY.5840		0.0794831	35.0353	0.99819	0.998956
	superpathway of menaquinol-8 biosynthesis I	PWY.5838		-0.0458813	35.0677	0.998956	0.998956
	Linear modeling of child mental health problems and single pathways. Model: relative pathway abundance ~ sqrt(child mental health problems) + age + sex + BMI + self-reported use of antibiotics + maternal education + time in mail + season of stool production + DNA isolation batch + sequencing run batch + number of sequencing reads + first 10 genetic PCs. Values are pooled over 30 iterations that i…

## Sheet: Withdrawn depressed
	Table 5. Single pathway differential abundance analysis of withdrawn/depressed problems (genus-level)
	Pathway	MetaCyc pathway code		B	se	p	p-corrected
	Bifidobacterium shunt	P124.PWY		165.82	70.65	0.0190326	0.846458
	superpathway of polyamine biosynthesis II	POLYAMINSYN3.PWY		-57.7461	24.6107	0.0190678	0.846458
	heterolactic fermentation	P122.PWY		93.1347	43.3339	0.0317525	0.846458
	pyrimidine deoxyribonucleotides de novo biosynthesis III	PWY.6545		-104.295	49.1508	0.0339825	0.846458
	adenosylcobalamin salvage from cobinamide I	COBALSYN.PWY		-145.692	69.0386	0.0349741	0.846458
	adenosylcobalamin salvage from cobinamide II	PWY.6269		-145.857	69.1222	0.0349888	0.846458
	adenosylcobalamin biosynthesis from cobyrinate a,c-diamide I	PWY.5509		-144.525	69.2961	0.0371576	0.846458
	inosine-5'-phosphate biosynthesis III	PWY.7234		117.579	57.8597	0.04229	0.846458
	biotin biosynthesis II	PWY.5005		-36.0757	18.748	0.0544856	0.846458
	peptidoglycan biosynthesis IV (Enterococcus faecium)	PWY.6471		-148.247	81.1973	0.068056	0.846458
	superpathway of pyrimidine ribonucleosides salvage	PWY.7196		-188.076	104.882	0.0731094	0.846458
	superpathway of purine nucleotides de novo biosynthesis I	PWY.841		-175.721	101.588	0.083851	0.846458
	S-adenosyl-L-methionine cycle I	PWY.6151		-133.306	77.8374	0.0869597	0.846458
	chitin derivatives degradation	PWY.6906		5.32264	3.13486	0.0897065	0.846458
	pyrimidine deoxyribonucleotide phosphorylation	PWY.7197		-118.692	70.1292	0.0907326	0.846458
	palmitate biosynthesis II (bacteria and plants)	PWY.5971		-199.25	117.879	0.0911508	0.846458
	TCA cycle VI (obligate autotrophs)	PWY.5913		162.71	96.9125	0.0933417	0.846458
	superpathway of purine nucleotides de novo biosynthesis II	DENOVOPURINE2.PWY		-167.631	100.687	0.0961166	0.846458
	superpathway of guanosine nucleotides de novo biosynthesis II	PWY.6125		-164.202	98.7745	0.0966134	0.846458
	superpathway of pyrimidine deoxyribonucleoside salvage	PWY.7200		-107.721	65.0106	0.097703	0.846458
	superpathway of L-aspartate and L-asparagine biosynthesis	ASPASN.PWY		-112.597	68.2257	0.0990495	0.846458
	superpathway of pyrimidine ribonucleotides de novo biosynthesis	PWY0.162		-170.313	103.286	0.0993394	0.846458
	nitrate reduction VI (assimilatory)	PWY490.3		-86.6321	53.17	0.10342	0.846458
	superpathway of guanosine nucleotides de novo biosynthesis I	PWY.7228		-153.203	95.1571	0.107577	0.846458
	pyrimidine deoxyribonucleosides salvage	PWY.7199		-93.7754	58.4549	0.108842	0.846458
	gondoate biosynthesis (anaerobic)	PWY.7663		-153.731	95.8793	0.10903	0.846458
	CMP-legionaminate biosynthesis I	PWY.6749		-94.7211	59.6038	0.112201	0.846458
	phosphopantothenate biosynthesis I	PANTO.PWY		-102.213	65.1528	0.11687	0.846458
	superpathway of hexitol degradation (bacteria)	HEXITOLDEGSUPER.PWY		-57.0055	37.1735	0.125334	0.846458
	cis-vaccenate biosynthesis	PWY.5973		-127.41	83.9766	0.129395	0.846458
	aspartate superpathway	PWY0.781		100.517	66.5064	0.130871	0.846458
	formaldehyde oxidation I	RUMP.PWY		49.5163	32.8166	0.13151	0.846458
	chlorophyllide a biosynthesis II (anaerobic)	PWY.5531		-0.999687	0.663518	0.132082	0.846458
	chlorophyllide a biosynthesis III (aerobic, light independent)	PWY.7159		-0.999687	0.663518	0.132082	0.846458
	superpathway of L-tyrosine biosynthesis	PWY.6630		-124.079	83.9166	0.139429	0.846458
	superpathway of L-phenylalanine biosynthesis	PWY.6628		-124.689	84.4818	0.140142	0.846458
	starch degradation V	PWY.6737		-169.37	118.114	0.151764	0.846458
	purine ribonucleosides degradation	PWY0.1296		-120.004	83.7761	0.152196	0.846458
	ethylmalonyl-CoA pathway	PWY.5741		4.35459	3.04739	0.153195	0.846458
	flavin biosynthesis I (bacteria and plants)	RIBOSYN2.PWY		-94.5505	66.2967	0.153997	0.846458
	adenine and adenosine salvage III	PWY.6609		-102.201	71.7812	0.154685	0.846458
	superpathway of sulfur oxidation (Acidianus ambivalens)	PWY.5304		-87.7442	61.7198	0.155304	0.846458
	pyrimidine deoxyribonucleotides de novo biosynthesis I	PWY.7184		-96.8862	68.8551	0.159574	0.846458
	biotin biosynthesis I	BIOTIN.BIOSYNTHESIS.PWY		-155.316	110.907	0.161567	0.846458
	pantothenate and coenzyme A biosynthesis I	PANTOSYN.PWY		-84.0148	60.1124	0.162401	0.846458
	superpathway of pyrimidine deoxyribonucleotides de novo biosynthesis (E. coli)	PWY0.166		-94.1048	67.5973	0.164057	0.846458
	glycogen degradation I (bacterial)	GLYCOCAT.PWY		-144.176	105.449	0.171718	0.846458
	pyrimidine deoxyribonucleotides de novo biosynthesis II	PWY.7187		-84.9147	63.3044	0.179974	0.846458
	superpathway of (R,R)-butanediol biosynthesis	P125.PWY		32.1891	24.3506	0.186374	0.846458
	L-leucine degradation I	LEU.DEG2.PWY		4.15769	3.15348	0.187526	0.846458
	superpathway of L-lysine, L-threonine and L-methionine biosynthesis I	P4.PWY		87.8025	66.9766	0.190049	0.846458
	pyrimidine deoxyribonucleotides biosynthesis from CTP	PWY.7210		-38.5136	29.5955	0.193315	0.846458
	8-amino-7-oxononanoate biosynthesis I	PWY.6519		-155.524	119.909	0.194797	0.846458
	TCA cycle VII (acetate-producers)	PWY.7254		-56.1095	43.3122	0.195329	0.846458
	preQ0 biosynthesis	PWY.6703		-76.825	60.0156	0.200685	0.846458
	succinate fermentation to butanoate	PWY.5677		-9.29504	7.27179	0.201337	0.846458
	thiazole biosynthesis I (E. coli)	PWY.6892		-96.4818	76.2578	0.205966	0.846458
	myo-, chiro- and scillo-inositol degradation	PWY.7237		45.9345	36.5651	0.209197	0.846458
	Calvin-Benson-Bassham cycle	CALVIN.PWY		-93.3455	74.6164	0.2111	0.846458
	glycogen biosynthesis I (from ADP-D-Glucose)	GLYCOGENSYNTH.PWY		-125.859	100.9	0.212429	0.846458
	formaldehyde assimilation II (RuMP Cycle)	PWY.1861		82.6709	67.8198	0.223016	0.846458
	L-glutamate and L-glutamine biosynthesis	PWY.5505		-135.349	111.658	0.22561	0.846458
	lactose and galactose degradation I	LACTOSECAT.PWY		-6.66472	5.59616	0.233836	0.846458
	superpathway of L-serine and glycine biosynthesis I	SER.GLYSYN.PWY		-81.8921	69.5385	0.239096	0.846458
	glycolysis V (Pyrococcus)	P341.PWY		-2.52569	2.15197	0.240688	0.846458
	L-tryptophan biosynthesis	TRPSYN.PWY		-85.5742	73.0023	0.241271	0.846458
	CDP-diacylglycerol biosynthesis II	PWY0.1319		-100.323	85.6868	0.241833	0.846458
	CDP-diacylglycerol biosynthesis I	PWY.5667		-100.323	85.6868	0.241833	0.846458
	toluene degradation I (aerobic) (via o-cresol)	PWY.5180		-9.75955	8.35105	0.242699	0.846458
	toluene degradation II (aerobic) (via 4-methylcatechol)	PWY.5182		-9.75955	8.35105	0.242699	0.846458
	pentose phosphate pathway (non-oxidative branch)	NONOXIPENT.PWY		-133.387	114.29	0.243331	0.846458
	methanogenesis from acetate	METH.ACETATE.PWY		-73.0508	63.6871	0.251527	0.846458
	pyrimidine deoxyribonucleotides de novo biosynthesis IV	PWY.7198		-30.4366	27.009	0.259937	0.846458
	L-methionine biosynthesis I	HOMOSER.METSYN.PWY		66.4133	59.0218	0.260644	0.846458
	L-lysine biosynthesis VI	PWY.5097		-88.7159	79.3778	0.263873	0.846458
	L-lysine biosynthesis III	PWY.2942		-89.9809	80.9366	0.2664	0.846458
	galactose degradation I (Leloir pathway)	PWY.6317		-99.4178	89.9277	0.269082	0.846458
	superpathway of menaquinol-8 biosynthesis I	PWY.5838		46.0247	41.9487	0.272719	0.846458
	superpathway of demethylmenaquinol-8 biosynthesis	PWY.5861		40.3891	37.3174	0.279262	0.846458
	methylerythritol phosphate pathway I	NONMEVIPP.PWY		-76.0054	70.5854	0.281724	0.846458
	methylerythritol phosphate pathway II	PWY.7560		-76.0054	70.5854	0.281724	0.846458
	superpathway of thiamin diphosphate biosynthesis II	PWY.6895		-58.8912	54.7267	0.282033	0.846458
	superpathway of menaquinol-11 biosynthesis	PWY.5897		43.5068	40.5031	0.282898	0.846458
	superpathway of menaquinol-12 biosynthesis	PWY.5898		43.5068	40.5031	0.282898	0.846458
	superpathway of menaquinol-13 biosynthesis	PWY.5899		43.5068	40.5031	0.282898	0.846458
	isopropanol biosynthesis	PWY.6876		-6.89682	6.46507	0.286217	0.846458
	superpathway of menaquinol-7 biosynthesis	PWY.5840		44.6648	41.9109	0.286702	0.846458
	L-histidine biosynthesis	HISTSYN.PWY		-73.496	69.756	0.292204	0.846458
	pyruvate fermentation to acetate and lactate II	PWY.5100		-84.3474	80.3849	0.294188	0.846458
	inosine-5'-phosphate biosynthesis I	PWY.6123		-70.396	67.3165	0.295822	0.846458
	superpathway of S-adenosyl-L-methionine biosynthesis	MET.SAM.PWY		74.9476	72.4725	0.301208	0.846458
	superpathway of geranylgeranyl diphosphate biosynthesis II (via MEP)	PWY.5121		-72.284	69.9681	0.3017	0.846458
	L-methionine biosynthesis III	HSERMETANA.PWY		61.6366	62.2134	0.321954	0.846458
	urea cycle	PWY.4984		57.2477	58.36	0.326757	0.846458
	D-fructuronate degradation	PWY.7242		-89.3132	91.3197	0.328196	0.846458
	urate biosynthesis/inosine 5'-phosphate degradation	PWY.5695		-107.208	110.024	0.32999	0.846458
	allantoin degradation to glyoxylate III	PWY.5705		-8.49886	8.73403	0.33065	0.846458
	pyruvate fermentation to propanoate I	P108.PWY		-105.85	109.415	0.33347	0.846458
	6-hydroxymethyl-dihydropterin diphosphate biosynthesis III (Chlamydia)	PWY.7539		-65.01	67.583	0.336218	0.846458
	glutaryl-CoA degradation	PWY.5177		20.9927	21.9347	0.338672	0.846458
	TCA cycle I (prokaryotic)	TCA		94.5968	99.4792	0.341776	0.846458
	superpathway of adenosine nucleotides de novo biosynthesis I	PWY.7229		-79.1309	83.4208	0.342967	0.846458
	NAD salvage pathway I	PYRIDNUCSAL.PWY		-58.7328	62.6496	0.348641	0.846458
	gluconeogenesis I	GLUCONEO.PWY		-78.8684	84.7636	0.352265	0.846458
	pyruvate fermentation to acetone	PWY.6588		81.9868	88.3727	0.353671	0.846458
	UDP-N-acetylmuramoyl-pentapeptide biosynthesis II (lysine-containing)	PWY.6386		-64.1947	69.8193	0.357992	0.846458
	oleate biosynthesis IV (anaerobic)	PWY.7664		-125.236	136.725	0.359809	0.846458
	superpathway of adenosine nucleotides de novo biosynthesis II	PWY.6126		-75.4544	83.0706	0.363836	0.846458
	(5Z)-dodec-5-enoate biosynthesis	PWY0.862		-118.371	130.628	0.364972	0.846458
	adenosine ribonucleotides de novo biosynthesis	PWY.7219		-71.6575	79.3178	0.366426	0.846458
	superpathway of L-threonine biosynthesis	THRESYN.PWY		-65.7746	72.9813	0.367578	0.846458
	palmitoleate biosynthesis I (from (5Z)-dodec-5-enoate)	PWY.6282		-120.842	134.184	0.367943	0.846458
	mycolate biosynthesis	PWYG.321		-125.105	139.006	0.368244	0.846458
	superpathway of fatty acid biosynthesis initiation (E. coli)	FASYN.INITIAL.PWY		-101.634	113.003	0.368565	0.846458
	peptidoglycan biosynthesis II (staphylococci)	PWY.5265		-6.4424	7.17746	0.369529	0.846458
	peptidoglycan biosynthesis III (mycobacteria)	PWY.6385		-60.6353	67.6851	0.370459	0.846458
	CMP-3-deoxy-D-manno-octulosonate biosynthesis I	PWY.1269		-66.9601	75.0313	0.372285	0.846458
	tRNA charging	TRNA.CHARGING.PWY		-60.7532	68.1023	0.372469	0.846458
	aerobic respiration I (cytochrome c)	PWY.3781		15.0622	16.9761	0.375061	0.846458
	superpathway of lipopolysaccharide biosynthesis	LPSSYN.PWY		-10.9685	12.367	0.375245	0.846458
	superpathway of UDP-N-acetylglucosamine-derived O-antigen building blocks biosynthesis	PWY.7332		-22.2419	25.1773	0.377137	0.846458
	superpathway of L-methionine biosynthesis (transsulfuration)	PWY.5347		71.038	80.5113	0.377716	0.846458
	L-histidine degradation I	HISDEG.PWY		-67.222	76.3031	0.378446	0.846458
	glycolysis III (from glucose)	ANAGLYCOLYSIS.PWY		-72.0988	81.9758	0.379244	0.846458
	superpathway of L-alanine biosynthesis	PWY0.1061		78.8002	89.8899	0.380808	0.846458
	chorismate biosynthesis from 3-dehydroquinate	PWY.6163		-66.1783	75.5052	0.380893	0.846458
	stearate biosynthesis II (bacteria and plants)	PWY.5989		-121.524	138.678	0.380984	0.846458
	GDP-D-glycero-&alpha;-D-manno-heptose biosynthesis	PWY.6478		21.8236	24.9334	0.381543	0.846458
	queuosine biosynthesis	PWY.6700		-63.1548	73.3053	0.389064	0.846458
	superpathway of purine deoxyribonucleosides degradation	PWY0.1297		-65.3326	76.0327	0.39031	0.846458
	superpathway of N-acetylglucosamine, N-acetylmannosamine and N-acetylneuraminate degradation	GLCMANNANAUT.PWY		-57.1675	66.6124	0.390893	0.846458
	cob(II)yrinate a,c-diamide biosynthesis I (early cobalt insertion)	PWY.7377		-36.1695	42.3161	0.392809	0.846458
	L-isoleucine biosynthesis IV	PWY.5104		-76.7059	90.5647	0.397125	0.846458
	UDP-N-acetylmuramoyl-pentapeptide biosynthesis I (meso-diaminopimelate containing)	PWY.6387		-57.637	68.9115	0.403049	0.846458
	peptidoglycan biosynthesis I (meso-diaminopimelate containing)	PEPTIDOGLYCANSYN.PWY		-56.2974	68.307	0.409948	0.846458
	guanosine ribonucleotides de novo biosynthesis	PWY.7221		-59.9044	73.8675	0.417493	0.846458
	L-arginine biosynthesis III (via N-acetyl-L-citrulline)	PWY.5154		-67.5375	83.3869	0.418091	0.846458
	superpathway of phylloquinol biosynthesis	PWY.5863		24.2246	29.9586	0.418854	0.846458
	1,4-dihydroxy-2-naphthoate biosynthesis I	PWY.5837		22.4494	27.7772	0.419088	0.846458
	5-aminoimidazole ribonucleotide biosynthesis I	PWY.6121		-58.619	72.5339	0.419108	0.846458
	myo-inositol degradation I	P562.PWY		-10.0141	12.4287	0.42051	0.846458
	coenzyme A biosynthesis I	COA.PWY		-50.4768	62.7789	0.421482	0.846458
	superpathway of N-acetylneuraminate degradation	P441.PWY		-62.7087	78.148	0.42241	0.846458
	superpathway of tetrahydrofolate biosynthesis and salvage	FOLSYN.PWY		-52.1583	65.3258	0.424727	0.846458
	superpathway of GDP-mannose-derived O-antigen building blocks biosynthesis	PWY.7323		-67.3269	84.8734	0.427732	0.846458
	superpathway of heme biosynthesis from glycine	PWY.5920		7.74516	9.94764	0.436325	0.846458
	superpathway of glycerol degradation to 1,3-propanediol	GOLPDLCAT.PWY		-5.92658	7.61824	0.436706	0.846458
	NAD biosynthesis I (from aspartate)	PYRIDNUCSYN.PWY		-48.992	63.0108	0.436959	0.846458
	superpathway of phenylethylamine degradation	PWY.6071		-3.99921	5.14914	0.437456	0.846458
	3-phenylpropanoate and 3-(3-hydroxyphenyl)propanoate degradation	PWY0.1277		-7.15684	9.2191	0.437673	0.846458
	superpathway of pyrimidine nucleobases salvage	PWY.7208		-62.3659	80.8913	0.44082	0.846458
	phenylacetate degradation I (aerobic)	PWY0.321		-4.30346	5.64962	0.446326	0.846458
	tRNA processing	PWY0.1479		28.6765	37.8428	0.448685	0.846458
	superpathway of aromatic amino acid biosynthesis	COMPLETE.ARO.PWY		-61.6245	81.8123	0.451405	0.846458
	3-phenylpropanoate and 3-(3-hydroxyphenyl)propanoate degradation to 2-oxopent-4-enoate	HCAMHPDEG.PWY		-4.61801	6.15522	0.453199	0.846458
	cinnamate and 3-hydroxycinnamate degradation to 2-oxopent-4-enoate	PWY.6690		-4.61801	6.15522	0.453199	0.846458
	taxadiene biosynthesis (engineered)	PWY.7392		-53.9539	71.9633	0.453511	0.846458
	4-deoxy-L-threo-hex-4-enopyranuronate degradation	PWY.6507		-76.6924	102.771	0.455621	0.846458
	4-hydroxyphenylacetate degradation	X3.HYDROXYPHENYLACETATE.DEGRADATION.PWY		-3.23149	4.34061	0.456686	0.846458
	superpathway of L-isoleucine biosynthesis I	PWY.3001		-56.7632	76.2466	0.456693	0.846458
	5-aminoimidazole ribonucleotide biosynthesis II	PWY.6122		-52.8549	71.0675	0.457141	0.846458
	superpathway of 5-aminoimidazole ribonucleotide biosynthesis	PWY.6277		-52.8549	71.0675	0.457141	0.846458
	L-rhamnose degradation I	RHAMCAT.PWY		-55.0734	74.2542	0.458376	0.846458
	mannan degradation	PWY.7456		-43.3631	58.5407	0.458954	0.846458
	allantoin degradation IV (anaerobic)	PWY0.41		-5.17079	7.1015	0.466634	0.846458
	sucrose degradation IV (sucrose phosphorylase)	PWY.5384		-56.3182	77.7034	0.468681	0.846458
	UMP biosynthesis	PWY.5686		-57.0747	78.7761	0.468845	0.846458
	L-isoleucine biosynthesis II	PWY.5101		-67.2365	93.0487	0.470025	0.846458
	adenosine deoxyribonucleotides de novo biosynthesis II	PWY.7220		-85.9179	119.207	0.471163	0.846458
	guanosine deoxyribonucleotides de novo biosynthesis II	PWY.7222		-85.9179	119.207	0.471163	0.846458
	chorismate biosynthesis I	ARO.PWY		-56.0656	78.5241	0.475327	0.846458
	superpathway of sulfate assimilation and cysteine biosynthesis	SULFATE.CYS.PWY		-38.5735	54.2767	0.477375	0.846458
	6-hydroxymethyl-dihydropterin diphosphate biosynthesis I	PWY.6147		-44.9849	63.7056	0.480197	0.846458
	superpathway of tetrahydrofolate biosynthesis	PWY.6612		-45.3685	64.5187	0.482035	0.846458
	4-aminobutanoate degradation V	PWY.5022		-11.083	15.9426	0.487032	0.846458
	polyisoprenoid biosynthesis (E. coli)	POLYISOPRENSYN.PWY		-61.8254	88.9638	0.487179	0.846458
	heme biosynthesis I (aerobic)	HEME.BIOSYNTHESIS.II		15.4819	22.3356	0.488309	0.846458
	superpathway of (Kdo)2-lipid A biosynthesis	KDO.NAGLIPASYN.PWY		28.5109	42.3404	0.500798	0.846458
	superpathway of pyrimidine deoxyribonucleosides degradation	PWY0.1298		-49.3972	73.9344	0.504144	0.846458
	pyruvate fermentation to isobutanol (engineered)	PWY.7111		-70.3096	105.491	0.50518	0.846458
	arginine, ornithine and proline interconversion	ARGORNPROST.PWY		-8.12453	12.2284	0.506523	0.846458
	superpathway of glucose and xylose degradation	PWY.6901		-57.7879	89.1583	0.516973	0.846458
	mevalonate pathway I	PWY.922		4.64025	7.16388	0.517245	0.846458
	incomplete reductive TCA cycle	P42.PWY		-92.7426	143.283	0.517542	0.846458
	superpathway of phospholipid biosynthesis I (bacteria)	PHOSLIPSYN.PWY		-51.7879	80.5942	0.520583	0.846458
	pyruvate fermentation to butanoate	CENTFERM.PWY		23.9487	37.2785	0.52068	0.846458
	sucrose degradation III (sucrose invertase)	PWY.621		-76.0184	119.645	0.525272	0.846458
	N10-formyl-tetrahydrofolate biosynthesis	X1CMET2.PWY		-39.6934	63.6216	0.532775	0.846458
	peptidoglycan biosynthesis V (&beta;-lactam resistance)	PWY.6470		11.7025	18.7633	0.532912	0.846458
	superpathay of heme biosynthesis from glutamate	PWY.5918		20.1086	32.2516	0.533041	0.846458
	L-isoleucine biosynthesis I (from threonine)	ILEUSYN.PWY		-53.8863	86.6518	0.534107	0.846458
	L-valine biosynthesis	VALSYN.PWY		-53.8863	86.6518	0.534107	0.846458
	L-glutamate degradation V (via hydroxyglutarate)	P162.PWY		-4.94814	7.98393	0.535495	0.846458
	superpathway of Clostridium acetobutylicum acidogenic fermentation	PWY.6590		27.5316	44.5451	0.536615	0.846458
	D-galactarate degradation I	GALACTARDEG.PWY		-6.08228	9.84808	0.536912	0.846458
	superpathway of D-glucarate and D-galactarate degradation	GLUCARGALACTSUPER.PWY		-6.08228	9.84808	0.536912	0.846458
	anhydromuropeptides recycling	PWY0.1261		55.5183	90.5151	0.539718	0.846563
	methylphosphonate degradation I	PWY0.1533		16.7252	27.5608	0.544031	0.849018
	L-1,2-propanediol degradation	PWY.7013		-13.9908	23.2416	0.547271	0.849782
	superpathway of geranylgeranyldiphosphate biosynthesis I (via mevalonate)	PWY.5910		5.67584	9.63234	0.555771	0.854463
	reductive TCA cycle I	P23.PWY		35.6924	60.8592	0.557632	0.854463
	tetrapyrrole biosynthesis I (from glutamate)	PWY.5188		-35.1601	60.0964	0.558581	0.854463
	sulfoglycolysis	PWY.7446		-3.54338	6.12286	0.562856	0.856761
	superpathway of L-methionine biosynthesis (by sulfhydrylation)	PWY.5345		29.7243	52.3312	0.570106	0.85797
	lipid IVA biosynthesis	NAGLIPASYN.PWY		-43.0362	76.5358	0.573982	0.85797
	L-isoleucine biosynthesis III	PWY.5103		-44.3523	80.8283	0.583266	0.85797
	superpathway of branched amino acid biosynthesis	BRANCHED.CHAIN.AA.SYN.PWY		-44.844	81.9434	0.584273	0.85797
	superpathway of menaquinol-9 biosynthesis	PWY.5845		21.0302	39.0646	0.590408	0.85797
	superpathway of menaquinol-6 biosynthesis I	PWY.5850		20.9896	39.0649	0.591129	0.85797
	superpathway of menaquinol-10 biosynthesis	PWY.5896		20.9896	39.0649	0.591129	0.85797
	2-methylcitrate cycle II	PWY.5747		-3.65099	6.83375	0.59323	0.85797
	2-methylcitrate cycle I	PWY0.42		-3.5582	6.69164	0.594974	0.85797
	GDP-mannose biosynthesis	PWY.5659		-37.6493	70.9484	0.595724	0.85797
	superpathway of arginine and polyamine biosynthesis	ARG.POLYAMINE.SYN		-29.1149	54.9822	0.596503	0.85797
	acetyl-CoA fermentation to butanoate II	PWY.5676		-28.4477	53.88	0.597578	0.85797
	superpathway of pyrimidine deoxyribonucleotides de novo biosynthesis	PWY.7211		-31.8838	60.7471	0.599746	0.85797
	glucose and glucose-1-phosphate degradation	GLUCOSE1PMETAB.PWY		16.7668	32.2361	0.603041	0.858223
	sulfate reduction I (assimilatory)	SO4ASSIM.PWY		-19.5122	37.7681	0.605478	0.858223
	superpathway of polyamine biosynthesis I	POLYAMSYN.PWY		-21.5197	41.9786	0.608271	0.858245
	superpathway of demethylmenaquinol-9 biosynthesis	PWY.5862		17.0895	34.1004	0.616327	0.859154
	superpathway of demethylmenaquinol-6 biosynthesis I	PWY.5860		17.0622	34.1006	0.616893	0.859154
	D-galacturonate degradation I	GALACTUROCAT.PWY		-33.6172	67.8777	0.620478	0.859154
	glyoxylate cycle	GLYOXYLATE.BYPASS		23.0858	46.7679	0.621633	0.859154
	superpathway of thiamin diphosphate biosynthesis I	THISYN.PWY		-42.8353	87.0727	0.622817	0.859154
	methylaspartate cycle	PWY.6728		-1.687	3.47616	0.62752	0.859521
	1,4-dihydroxy-6-naphthoate biosynthesis II	PWY.7371		10.0791	20.8367	0.628647	0.859521
	dTDP-N-acetylthomosamine biosynthesis	PWY.7315		-20.0708	42.3608	0.635698	0.865334
	superpathway of glycolysis and Entner-Doudoroff	GLYCOLYSIS.E.D		-31.1864	66.7206	0.640259	0.86772
	superpathway of glycol metabolism and degradation	GLYCOL.GLYOXDEG.PWY		15.7766	34.4359	0.646906	0.872899
	superpathway of ubiquinol-8 biosynthesis (prokaryotic)	UBISYN.PWY		11.8736	27.6195	0.667323	0.872944
	Kdo transfer to lipid IVA III (Chlamydia)	PWY.6467		-29.5092	68.9223	0.668593	0.872944
	mixed acid fermentation	FERMENTATION.PWY		-36.3807	85.0687	0.66895	0.872944
	superpathway of heme biosynthesis from uroporphyrinogen-III	PWY0.1415		10.7189	25.2369	0.671085	0.872944
	NAD salvage pathway II	NAD.BIOSYNTHESIS.II		12.8933	30.3858	0.671384	0.872944
	reductive acetyl coenzyme A pathway	CODH.PWY		2.8403	6.73903	0.673463	0.872944
	ubiquinol-7 biosynthesis (prokaryotic)	PWY.5855		11.6645	27.8318	0.67519	0.872944
	ubiquinol-9 biosynthesis (prokaryotic)	PWY.5856		11.6645	27.8318	0.67519	0.872944
	ubiquinol-10 biosynthesis (prokaryotic)	PWY.5857		11.6645	27.8318	0.67519	0.872944
	ubiquinol-8 biosynthesis (prokaryotic)	PWY.6708		11.6645	27.8318	0.67519	0.872944
	pentose phosphate pathway	PENTOSE.P.PWY		-36.3132	88.5878	0.681921	0.877973
	teichoic acid (poly-glycerol) biosynthesis	TEICHOICACID.PWY		-12.2754	30.2621	0.685059	0.878353
	TCA cycle VIII (helicobacter)	REDCITCYC		18.117	45.6691	0.691636	0.882023
	chondroitin sulfate degradation I (bacterial)	PWY.6572		20.819	52.8403	0.69363	0.882023
	glycolysis I (from glucose 6-phosphate)	GLYCOLYSIS		-38.3964	99.2173	0.698808	0.884966
	tetrapyrrole biosynthesis II (from glycine)	PWY.5189		-20.6728	56.3603	0.713815	0.899026
	fatty acid &beta;-oxidation I	FAO.PWY		16.5198	46.1297	0.7203	0.899026
	ADP-L-glycero-&beta;-D-manno-heptose biosynthesis	PWY0.1241		-8.62896	24.715	0.727027	0.899026
	D-glucarate degradation I	GLUCARDEG.PWY		7.73409	22.5969	0.732194	0.899026
	1,4-dihydroxy-6-naphthoate biosynthesis I	PWY.7374		5.5199	16.2661	0.734387	0.899026
	O-antigen building blocks biosynthesis (E. coli)	OANTIGEN.PWY		-20.3387	60.664	0.737463	0.899026
	fatty acid elongation -- saturated	FASYN.ELONG.PWY		-43.8903	133.091	0.741608	0.899026
	adenosine nucleotides degradation IV	PWY.5532		0.273868	0.832214	0.742131	0.899026
	ppGpp biosynthesis	PPGPPMET.PWY		12.3783	37.6476	0.74235	0.899026
	purine nucleotides degradation II (aerobic)	PWY.6353		-17.7091	54.0035	0.743008	0.899026
	acetylene degradation	P161.PWY		31.3552	97.8951	0.748784	0.899026
	superpathway of UDP-glucose-derived O-antigen building blocks biosynthesis	PWY.7328		14.2038	44.9794	0.752203	0.899026
	superpathway of chorismate metabolism	ALL.CHORISMATE.PWY		12.8998	40.8562	0.75224	0.899026
	purine nucleobases degradation I (anaerobic)	P164.PWY		-13.6276	43.3744	0.753418	0.899026
	adenosine nucleotides degradation II	SALVADEHYPOX.PWY		19.5852	62.3718	0.753553	0.899026
	dTDP-L-rhamnose biosynthesis I	DTDPRHAMSYN.PWY		-28.9235	94.535	0.759675	0.902845
	thiazole biosynthesis II (Bacillus)	PWY.6891		11.9315	40.1488	0.766363	0.907303
	superpathway of methylglyoxal degradation	METHGLYUT.PWY		6.28303	22.8648	0.78351	0.921071
	UDP-2,3-diacetamido-2,3-dideoxy-&alpha;-D-mannuronate biosynthesis	PWY.7090		0.602598	2.20444	0.784611	0.921071
	hexitol fermentation to lactate, formate, ethanol and acetate	P461.PWY		-14.6073	54.5651	0.788958	0.921071
	L-lysine biosynthesis I	DAPLYSINESYN.PWY		-22.2837	84.3558	0.791685	0.921071
	superpathway of glyoxylate bypass and TCA	TCA.GLYOX.BYPASS		11.1381	42.4825	0.793213	0.921071
	superpathway of glycolysis, pyruvate dehydrogenase, TCA, and glyoxylate bypass	GLYCOLYSIS.TCA.GLYOX.BYPASS		14.0615	57.0847	0.805458	0.921071
	homolactic fermentation	ANAEROFRUCAT.PWY		-22.0139	89.5572	0.80586	0.921071
	L-arginine biosynthesis IV (archaebacteria)	PWY.7400		-17.4963	71.8503	0.807638	0.921071
	enterobacterial common antigen biosynthesis	ECASYN.PWY		6.32306	26.0264	0.808074	0.921071
	guanosine nucleotides degradation III	PWY.6608		14.791	61.7067	0.810592	0.921071
	L-arginine biosynthesis I (via L-ornithine)	ARGSYN.PWY		-17.3117	72.2963	0.810781	0.921071
	superpathway of &beta;-D-glucuronide and D-glucuronate degradation	GLUCUROCAT.PWY		11.8727	51.9866	0.819378	0.924426
	polymyxin resistance	PWY0.1338		4.38794	19.3409	0.820548	0.924426
	superpathway of menaquinol-8 biosynthesis II	PWY.6263		7.9868	35.7388	0.82319	0.924426
	TCA cycle IV (2-oxoglutarate decarboxylase)	P105.PWY		13.9913	63.5243	0.825701	0.924426
	L-lysine fermentation to acetate and butanoate	P163.PWY		-1.70631	7.9842	0.830797	0.926774
	phosphatidylglycerol biosynthesis II (non-plastidic)	PWY4FS.8		-16.5303	81.9632	0.840191	0.92793
	phosphatidylglycerol biosynthesis I (plastidic)	PWY4FS.7		-16.5303	81.9632	0.840191	0.92793
	L-lysine biosynthesis II	PWY.2941		-5.11244	26.0566	0.844472	0.92793
	superpathway of 2,3-butanediol biosynthesis	PWY.6396		1.06586	5.47728	0.845732	0.92793
	L-arginine biosynthesis II (acetyl cycle)	ARGSYNBSUB.PWY		-15.0607	77.9662	0.846849	0.92793
	L-arginine degradation II (AST pathway)	AST.PWY		3.52303	18.7484	0.850968	0.929149
	catechol degradation I (meta-cleavage pathway)	PWY.5415		-0.16046	0.892791	0.857387	0.929449
	aromatic biogenic amine degradation (bacteria)	PWY.7431		-0.628275	3.54973	0.859535	0.929449
	L-ornithine biosynthesis	GLUTORN.PWY		-12.2994	69.8589	0.860267	0.929449
	superpathway of fucose and rhamnose degradation	FUC.RHAMCAT.PWY		6.48732	39.8937	0.87084	0.93362
	superpathway of ornithine degradation	ORNDEG.PWY		3.22369	21.2831	0.879625	0.93362
	adenosylcobalamin biosynthesis I (early cobalt insertion)	PWY.5507		-1.15064	7.7323	0.881721	0.93362
	TCA cycle V (2-oxoglutarate:ferredoxin oxidoreductase)	PWY.6969		16.408	110.388	0.881855	0.93362
	photorespiration	PWY.181		-0.409056	2.78675	0.883318	0.93362
	peptidoglycan maturation (meso-diaminopimelate containing)	PWY0.1586		17.4986	123.939	0.887738	0.93362
	glycerol degradation to butanol	PWY.7003		4.20552	29.9995	0.888529	0.93362
	superpathway of L-arginine, putrescine, and 4-aminobutanoate degradation	ARGDEG.PWY		3.42435	25.0586	0.89132	0.93362
	superpathway of L-arginine and L-ornithine degradation	ORNARGDEG.PWY		3.42435	25.0586	0.89132	0.93362
	superpathway of L-threonine metabolism	THREOCAT.PWY		-1.28635	11.4946	0.910908	0.950914
	colanic acid building blocks biosynthesis	COLANSYN.PWY		-5.27516	60.3483	0.930354	0.965029
	UDP-N-acetyl-D-glucosamine biosynthesis I	UDPNAGSYN.PWY		-6.45527	74.1918	0.930675	0.965029
	superpathway of L-tryptophan biosynthesis	PWY.6629		-6.30455	81.2743	0.938178	0.969555
	thiamin salvage II	PWY.6897		3.85447	66.9331	0.954084	0.982707
	enterobactin biosynthesis	ENTBACSYN.PWY		-1.36446	37.3513	0.970864	0.993031
	superpathway of hexuronide and hexuronate degradation	GALACT.GLUCUROCAT.PWY		1.59415	48.1422	0.973588	0.993031
	octane oxidation	P221.PWY		-0.683733	20.89	0.973894	0.993031
	pyridoxal 5'-phosphate biosynthesis I	PYRIDOXSYN.PWY		-1.74768	66.0613	0.978897	0.993031
	fucose degradation	FUCCAT.PWY		1.01822	40.9722	0.980176	0.993031
	superpathway of pyridoxal 5'-phosphate biosynthesis and salvage	PWY0.845		-0.554125	77.7026	0.994311	0.998545
	heme biosynthesis II (anaerobic)	HEMESYN2.PWY		-0.206349	34.0494	0.995165	0.998545
	glycolysis II (from fructose 6-phosphate)	PWY.5484		0.266866	110.824	0.998079	0.998545
	superpathway of histidine, purine, and pyrimidine biosynthesis	PRPP.PWY		0.133637	73.2918	0.998545	0.998545
	Linear modeling of child mental health problems and single pathways. Model: relative pathway abundance ~ sqrt(child mental health problems) + age + sex + BMI + self-reported use of antibiotics + maternal education + time in mail + season of stool production + DNA isolation batch + sequencing run batch + number of sequencing reads + first 10 genetic PCs. Values are pooled over 30 iterations that i…

## Sheet: Somatic problems
	Table 6. Single pathway differential abundance analysis of somatic problems (genus-level)
	Pathway	MetaCyc pathway code		B	se	p	p-corrected
	UDP-2,3-diacetamido-2,3-dideoxy-&alpha;-D-mannuronate biosynthesis	PWY.7090		5.55947	2.11288	0.00858269	0.998731
	superpathway of polyamine biosynthesis II	POLYAMINSYN3.PWY		-50.1738	23.6166	0.0337675	0.998731
	chitin derivatives degradation	PWY.6906		5.98802	3.01404	0.0471117	0.998731
	superpathway of arginine and polyamine biosynthesis	ARG.POLYAMINE.SYN		-100.4	52.6765	0.0568189	0.998731
	aerobic respiration I (cytochrome c)	PWY.3781		30.6877	16.3091	0.0600533	0.998731
	superpathway of polyamine biosynthesis I	POLYAMSYN.PWY		-72.0734	40.225	0.0733457	0.998731
	superpathway of sulfur oxidation (Acidianus ambivalens)	PWY.5304		-99.4362	59.1323	0.0928283	0.998731
	chondroitin sulfate degradation I (bacterial)	PWY.6572		79.2591	50.6849	0.118055	0.998731
	TCA cycle VII (acetate-producers)	PWY.7254		-63.6617	41.5843	0.125974	0.998731
	photorespiration	PWY.181		3.77824	2.49349	0.129893	0.998731
	superpathway of L-phenylalanine biosynthesis	PWY.6628		-120.94	81.1363	0.136254	0.998731
	superpathway of L-tyrosine biosynthesis	PWY.6630		-119.221	80.5942	0.139248	0.998731
	isopropanol biosynthesis	PWY.6876		9.04993	6.21534	0.145555	0.998731
	catechol degradation I (meta-cleavage pathway)	PWY.5415		-1.19394	0.857276	0.163883	0.998731
	Bifidobacterium shunt	P124.PWY		92.8712	67.0559	0.166236	0.998731
	superpathway of hexitol degradation (bacteria)	HEXITOLDEGSUPER.PWY		-49.2416	35.6691	0.167606	0.998731
	heterolactic fermentation	P122.PWY		56.0026	41.2842	0.175112	0.998731
	peptidoglycan biosynthesis II (staphylococci)	PWY.5265		-9.12853	6.89766	0.185868	0.998731
	superpathway of phenylethylamine degradation	PWY.6071		-6.49154	4.95139	0.190012	0.998731
	phenylacetate degradation I (aerobic)	PWY0.321		-7.06681	5.43261	0.193495	0.998731
	superpathway of lipopolysaccharide biosynthesis	LPSSYN.PWY		-15.0294	11.8923	0.206473	0.998731
	glycerol degradation to butanol	PWY.7003		34.714	28.7625	0.227628	0.998731
	superpathway of L-tryptophan biosynthesis	PWY.6629		-93.3957	77.932	0.230915	0.998731
	tetrapyrrole biosynthesis II (from glycine)	PWY.5189		-61.7953	53.841	0.251235	0.998731
	sucrose degradation IV (sucrose phosphorylase)	PWY.5384		-85.1641	74.2772	0.251716	0.998731
	methylaspartate cycle	PWY.6728		-3.73135	3.3309	0.262773	0.998731
	tetrapyrrole biosynthesis I (from glutamate)	PWY.5188		-63.0641	57.3925	0.271998	0.998731
	4-hydroxyphenylacetate degradation	X3.HYDROXYPHENYLACETATE.DEGRADATION.PWY		-4.57922	4.17438	0.2728	0.998731
	purine ribonucleosides degradation	PWY0.1296		-86.1523	80.1096	0.282331	0.998731
	superpathway of UDP-glucose-derived O-antigen building blocks biosynthesis	PWY.7328		46.1206	43.1265	0.285025	0.998731
	superpathway of (Kdo)2-lipid A biosynthesis	KDO.NAGLIPASYN.PWY		-43.4116	40.6476	0.28567	0.998731
	ADP-L-glycero-&beta;-D-manno-heptose biosynthesis	PWY0.1241		-25.1474	23.75	0.28982	0.998731
	TCA cycle I (prokaryotic)	TCA		100.095	95.4064	0.294256	0.998731
	taxadiene biosynthesis (engineered)	PWY.7392		-72.3761	69.1289	0.295258	0.998731
	adenosylcobalamin salvage from cobinamide I	COBALSYN.PWY		-68.025	66.108	0.303623	0.998731
	flavin biosynthesis I (bacteria and plants)	RIBOSYN2.PWY		-63.5033	63.5209	0.317583	0.998731
	peptidoglycan biosynthesis IV (Enterococcus faecium)	PWY.6471		-76.9309	77.698	0.32225	0.998731
	superpathway of N-acetylglucosamine, N-acetylmannosamine and N-acetylneuraminate degradation	GLCMANNANAUT.PWY		-62.9745	63.8041	0.323781	0.998731
	glycolysis II (from fructose 6-phosphate)	PWY.5484		104.058	106.087	0.326789	0.998731
	acetyl-CoA fermentation to butanoate II	PWY.5676		-49.7991	51.51	0.333786	0.998731
	biotin biosynthesis II	PWY.5005		-17.3452	18.0203	0.335911	0.998731
	TCA cycle VI (obligate autotrophs)	PWY.5913		88.7008	93.125	0.34098	0.998731
	phosphopantothenate biosynthesis I	PANTO.PWY		-58.8665	62.4945	0.346351	0.998731
	L-tryptophan biosynthesis	TRPSYN.PWY		-65.5172	69.9072	0.348784	0.998731
	adenosylcobalamin salvage from cobinamide II	PWY.6269		-61.2923	66.1837	0.354526	0.998731
	hexitol fermentation to lactate, formate, ethanol and acetate	P461.PWY		-47.7725	52.4026	0.362082	0.998731
	adenosylcobalamin biosynthesis from cobyrinate a,c-diamide I	PWY.5509		-60.2641	66.3494	0.363854	0.998731
	L-glutamate and L-glutamine biosynthesis	PWY.5505		-94.9808	106.836	0.374107	0.998731
	L-lysine fermentation to acetate and butanoate	P163.PWY		6.69526	7.66109	0.382277	0.998731
	superpathway of UDP-N-acetylglucosamine-derived O-antigen building blocks biosynthesis	PWY.7332		20.8751	24.192	0.388314	0.998731
	superpathway of menaquinol-9 biosynthesis	PWY.5845		-32.2948	37.5033	0.389292	0.998731
	superpathway of menaquinol-6 biosynthesis I	PWY.5850		-32.2496	37.5036	0.389959	0.998731
	superpathway of menaquinol-10 biosynthesis	PWY.5896		-32.2496	37.5036	0.389959	0.998731
	formaldehyde oxidation I	RUMP.PWY		26.6892	31.3739	0.395062	0.998731
	urea cycle	PWY.4984		47.4734	55.9725	0.396468	0.998731
	formaldehyde assimilation II (RuMP Cycle)	PWY.1861		54.5619	64.9068	0.400677	0.998731
	ppGpp biosynthesis	PPGPPMET.PWY		-30.3895	36.1674	0.400886	0.998731
	L-rhamnose degradation I	RHAMCAT.PWY		59.7719	71.3254	0.402137	0.998731
	GDP-mannose biosynthesis	PWY.5659		56.244	67.846	0.407221	0.998731
	L-leucine degradation I	LEU.DEG2.PWY		2.50162	3.01996	0.407579	0.998731
	pantothenate and coenzyme A biosynthesis I	PANTOSYN.PWY		-47.5156	57.5808	0.409372	0.998731
	glycogen degradation I (bacterial)	GLYCOCAT.PWY		-81.8909	100.912	0.417186	0.998731
	superpathway of demethylmenaquinol-9 biosynthesis	PWY.5862		-26.5685	32.7422	0.417222	0.998731
	glycogen biosynthesis I (from ADP-D-Glucose)	GLYCOGENSYNTH.PWY		-78.2007	96.4457	0.417576	0.998731
	superpathway of demethylmenaquinol-6 biosynthesis I	PWY.5860		-26.5382	32.7424	0.417756	0.998731
	superpathway of glycolysis, pyruvate dehydrogenase, TCA, and glyoxylate bypass	GLYCOLYSIS.TCA.GLYOX.BYPASS		-43.8792	54.8018	0.423421	0.998731
	TCA cycle IV (2-oxoglutarate decarboxylase)	P105.PWY		-48.2975	60.9779	0.42844	0.998731
	TCA cycle V (2-oxoglutarate:ferredoxin oxidoreductase)	PWY.6969		82.8312	105.798	0.433782	0.998731
	enterobactin biosynthesis	ENTBACSYN.PWY		-27.6977	35.8285	0.439591	0.998731
	superpathway of glycolysis and Entner-Doudoroff	GLYCOLYSIS.E.D		-49.4302	64.0964	0.440702	0.998731
	L-glutamate degradation V (via hydroxyglutarate)	P162.PWY		-5.88503	7.66769	0.442882	0.998731
	superpathway of methylglyoxal degradation	METHGLYUT.PWY		-16.8278	21.9647	0.443703	0.998731
	superpathway of ornithine degradation	ORNDEG.PWY		-15.6652	20.449	0.443744	0.998731
	glucose and glucose-1-phosphate degradation	GLUCOSE1PMETAB.PWY		-23.0349	30.9752	0.457184	0.998731
	superpathway of chorismate metabolism	ALL.CHORISMATE.PWY		-28.2206	39.2335	0.472054	0.998731
	CDP-diacylglycerol biosynthesis II	PWY0.1319		-57.907	81.6676	0.478384	0.998731
	CDP-diacylglycerol biosynthesis I	PWY.5667		-57.907	81.6676	0.478384	0.998731
	glyoxylate cycle	GLYOXYLATE.BYPASS		-31.3489	44.9114	0.485259	0.998731
	superpathway of purine deoxyribonucleosides degradation	PWY0.1297		-49.8811	72.6894	0.492665	0.998731
	homolactic fermentation	ANAEROFRUCAT.PWY		58.6847	85.7205	0.493684	0.998731
	superpathway of glyoxylate bypass and TCA	TCA.GLYOX.BYPASS		-27.7395	40.7976	0.49664	0.998731
	superpathway of ubiquinol-8 biosynthesis (prokaryotic)	UBISYN.PWY		-17.884	26.5336	0.500393	0.998731
	4-deoxy-L-threo-hex-4-enopyranuronate degradation	PWY.6507		66.2772	98.6723	0.50187	0.998731
	superpathway of demethylmenaquinol-8 biosynthesis	PWY.5861		-23.9993	35.8457	0.503256	0.998731
	Calvin-Benson-Bassham cycle	CALVIN.PWY		-47.6861	71.3966	0.504283	0.998731
	superpathway of phylloquinol biosynthesis	PWY.5863		-19.1598	28.788	0.505788	0.998731
	ubiquinol-7 biosynthesis (prokaryotic)	PWY.5855		-17.7542	26.7368	0.506755	0.998731
	ubiquinol-9 biosynthesis (prokaryotic)	PWY.5856		-17.7542	26.7368	0.506755	0.998731
	ubiquinol-10 biosynthesis (prokaryotic)	PWY.5857		-17.7542	26.7368	0.506755	0.998731
	ubiquinol-8 biosynthesis (prokaryotic)	PWY.6708		-17.7542	26.7368	0.506755	0.998731
	superpathway of menaquinol-7 biosynthesis	PWY.5840		-26.6275	40.2484	0.508329	0.998731
	superpathway of menaquinol-11 biosynthesis	PWY.5897		-25.2947	38.9024	0.515642	0.998731
	superpathway of menaquinol-12 biosynthesis	PWY.5898		-25.2947	38.9024	0.515642	0.998731
	superpathway of menaquinol-13 biosynthesis	PWY.5899		-25.2947	38.9024	0.515642	0.998731
	adenosine deoxyribonucleotides de novo biosynthesis II	PWY.7220		74.122	114.15	0.516204	0.998731
	guanosine deoxyribonucleotides de novo biosynthesis II	PWY.7222		74.122	114.15	0.516204	0.998731
	L-methionine biosynthesis III	HSERMETANA.PWY		38.2656	59.0321	0.51693	0.998731
	superpathway of sulfate assimilation and cysteine biosynthesis	SULFATE.CYS.PWY		-33.7217	52.0944	0.517511	0.998731
	superpathway of menaquinol-8 biosynthesis I	PWY.5838		-26.0655	40.2886	0.517737	0.998731
	superpathway of L-arginine, putrescine, and 4-aminobutanoate degradation	ARGDEG.PWY		-15.5724	24.0761	0.517849	0.998731
	superpathway of L-arginine and L-ornithine degradation	ORNARGDEG.PWY		-15.5724	24.0761	0.517849	0.998731
	superpathway of menaquinol-8 biosynthesis II	PWY.6263		21.5362	33.3738	0.518816	0.998731
	L-1,2-propanediol degradation	PWY.7013		14.3925	22.3484	0.519657	0.998731
	superpathway of glycol metabolism and degradation	GLYCOL.GLYOXDEG.PWY		-20.7833	33.0719	0.529805	0.998731
	1,4-dihydroxy-2-naphthoate biosynthesis I	PWY.5837		-16.7413	26.6949	0.530653	0.998731
	4-aminobutanoate degradation V	PWY.5022		-9.48409	15.3219	0.536004	0.998731
	methylphosphonate degradation I	PWY0.1533		-16.377	26.4939	0.536562	0.998731
	superpathway of glucose and xylose degradation	PWY.6901		52.1929	85.6013	0.542126	0.998731
	3-phenylpropanoate and 3-(3-hydroxyphenyl)propanoate degradation	PWY0.1277		-5.36753	8.86961	0.545152	0.998731
	cis-vaccenate biosynthesis	PWY.5973		-48.1213	80.0588	0.547869	0.998731
	purine nucleotides degradation II (aerobic)	PWY.6353		-31.0396	51.6835	0.548204	0.998731
	glycolysis V (Pyrococcus)	P341.PWY		-1.23652	2.07024	0.550397	0.998731
	adenosylcobalamin biosynthesis I (early cobalt insertion)	PWY.5507		-4.30437	7.29463	0.555218	0.998731
	glycolysis I (from glucose 6-phosphate)	GLYCOLYSIS		55.0308	94.8984	0.562063	0.998731
	2-methylcitrate cycle II	PWY.5747		-3.79748	6.57258	0.56349	0.998731
	ethylmalonyl-CoA pathway	PWY.5741		1.66215	2.9203	0.569314	0.998731
	superpathway of N-acetylneuraminate degradation	P441.PWY		-42.3403	75.0847	0.572894	0.998731
	superpathway of L-aspartate and L-asparagine biosynthesis	ASPASN.PWY		36.8393	65.3664	0.573112	0.998731
	superpathway of pyrimidine deoxyribonucleosides degradation	PWY0.1298		-39.7141	70.6898	0.574319	0.998731
	enterobacterial common antigen biosynthesis	ECASYN.PWY		-14.0319	25.0034	0.574735	0.998731
	polymyxin resistance	PWY0.1338		-10.4016	18.5849	0.575769	0.998731
	2-methylcitrate cycle I	PWY0.42		-3.59018	6.43583	0.577023	0.998731
	reductive TCA cycle I	P23.PWY		-32.3509	58.4578	0.580057	0.998731
	L-arginine degradation II (AST pathway)	AST.PWY		-9.90558	18.0176	0.582547	0.998731
	S-adenosyl-L-methionine cycle I	PWY.6151		-40.6454	74.2841	0.584338	0.998731
	8-amino-7-oxononanoate biosynthesis I	PWY.6519		62.1936	115.182	0.589294	0.998731
	fatty acid &beta;-oxidation I	FAO.PWY		-23.9295	44.3253	0.589362	0.998731
	allantoin degradation to glyoxylate III	PWY.5705		-4.53117	8.39584	0.589478	0.998731
	superpathway of L-threonine metabolism	THREOCAT.PWY		5.94854	11.0564	0.590633	0.998731
	superpathway of L-lysine, L-threonine and L-methionine biosynthesis I	P4.PWY		34.5081	64.2193	0.591096	0.998731
	superpathway of fatty acid biosynthesis initiation (E. coli)	FASYN.INITIAL.PWY		58.1047	108.55	0.592524	0.998731
	D-galactarate degradation I	GALACTARDEG.PWY		-5.00446	9.47257	0.597351	0.998731
	superpathway of D-glucarate and D-galactarate degradation	GLUCARGALACTSUPER.PWY		-5.00446	9.47257	0.597351	0.998731
	toluene degradation I (aerobic) (via o-cresol)	PWY.5180		-4.23242	8.03622	0.598492	0.998731
	toluene degradation II (aerobic) (via 4-methylcatechol)	PWY.5182		-4.23242	8.03622	0.598492	0.998731
	L-lysine biosynthesis II	PWY.2941		13.16	25.0231	0.599016	0.998731
	peptidoglycan biosynthesis V (&beta;-lactam resistance)	PWY.6470		9.35237	18.0294	0.604015	0.998731
	superpathway of heme biosynthesis from uroporphyrinogen-III	PWY0.1415		-12.4011	24.2331	0.608897	0.998731
	NAD salvage pathway II	NAD.BIOSYNTHESIS.II		-14.6842	29.1983	0.61509	0.998731
	lactose and galactose degradation I	LACTOSECAT.PWY		2.70547	5.38264	0.615289	0.998731
	sulfate reduction I (assimilatory)	SO4ASSIM.PWY		-18.0555	36.2618	0.618603	0.998731
	3-phenylpropanoate and 3-(3-hydroxyphenyl)propanoate degradation to 2-oxopent-4-enoate	HCAMHPDEG.PWY		-2.85757	5.9222	0.629498	0.998731
	cinnamate and 3-hydroxycinnamate degradation to 2-oxopent-4-enoate	PWY.6690		-2.85757	5.9222	0.629498	0.998731
	inosine-5'-phosphate biosynthesis III	PWY.7234		26.3487	54.7602	0.63046	0.998731
	mycolate biosynthesis	PWYG.321		63.8512	133.542	0.632614	0.998731
	stearate biosynthesis II (bacteria and plants)	PWY.5989		63.3121	133.215	0.634659	0.998731
	sucrose degradation III (sucrose invertase)	PWY.621		-54.1325	114.4	0.63614	0.998731
	colanic acid building blocks biosynthesis	COLANSYN.PWY		27.2677	57.9533	0.638049	0.998731
	pentose phosphate pathway	PENTOSE.P.PWY		39.7303	85.056	0.640482	0.998731
	methanogenesis from acetate	METH.ACETATE.PWY		-28.4411	61.0746	0.641504	0.998731
	mannan degradation	PWY.7456		26.0667	56.1762	0.642694	0.998731
	oleate biosynthesis IV (anaerobic)	PWY.7664		60.5403	131.355	0.644934	0.998731
	palmitoleate biosynthesis I (from (5Z)-dodec-5-enoate)	PWY.6282		59.1539	128.905	0.646368	0.998731
	peptidoglycan maturation (meso-diaminopimelate containing)	PWY0.1586		-53.9922	118.153	0.647751	0.998731
	guanosine nucleotides degradation III	PWY.6608		26.8381	58.8813	0.648591	0.998731
	superpathway of phospholipid biosynthesis I (bacteria)	PHOSLIPSYN.PWY		-34.3319	76.9586	0.655575	0.998731
	superpathway of L-methionine biosynthesis (by sulfhydrylation)	PWY.5345		-22.425	50.2745	0.655616	0.998731
	gluconeogenesis I	GLUCONEO.PWY		-36.1626	81.125	0.655823	0.998731
	superpathway of &beta;-D-glucuronide and D-glucuronate degradation	GLUCUROCAT.PWY		21.9388	49.7272	0.659136	0.998731
	purine nucleobases degradation I (anaerobic)	P164.PWY		18.3057	41.5919	0.6599	0.998731
	1,4-dihydroxy-6-naphthoate biosynthesis II	PWY.7371		8.35914	19.0606	0.661038	0.998731
	myo-inositol degradation I	P562.PWY		-5.22799	11.9298	0.661274	0.998731
	myo-, chiro- and scillo-inositol degradation	PWY.7237		15.1821	34.8348	0.663013	0.998731
	(5Z)-dodec-5-enoate biosynthesis	PWY0.862		54.3417	125.489	0.665039	0.998731
	CMP-legionaminate biosynthesis I	PWY.6749		24.6297	57.0755	0.666138	0.998731
	pyruvate fermentation to butanoate	CENTFERM.PWY		-15.1996	35.7672	0.670919	0.998731
	superpathay of heme biosynthesis from glutamate	PWY.5918		-13.1119	30.9555	0.671929	0.998731
	superpathway of Clostridium acetobutylicum acidogenic fermentation	PWY.6590		-17.9945	42.7372	0.67377	0.998731
	biotin biosynthesis I	BIOTIN.BIOSYNTHESIS.PWY		43.7023	106.565	0.681782	0.998731
	incomplete reductive TCA cycle	P42.PWY		55.7811	137.07	0.684093	0.998731
	cob(II)yrinate a,c-diamide biosynthesis I (early cobalt insertion)	PWY.7377		15.8316	40.5421	0.696216	0.998731
	sulfoglycolysis	PWY.7446		-2.23735	5.8908	0.704137	0.998731
	superpathway of hexuronide and hexuronate degradation	GALACT.GLUCUROCAT.PWY		17.4221	46.0821	0.705427	0.998731
	reductive acetyl coenzyme A pathway	CODH.PWY		2.37623	6.41631	0.711173	0.998731
	superpathway of tetrahydrofolate biosynthesis	PWY.6612		22.8959	61.9288	0.711641	0.998731
	fucose degradation	FUCCAT.PWY		-14.4691	39.2734	0.712604	0.998731
	L-arginine biosynthesis III (via N-acetyl-L-citrulline)	PWY.5154		29.3789	79.8186	0.712865	0.998731
	glutaryl-CoA degradation	PWY.5177		-7.75062	21.0687	0.713012	0.998731
	heme biosynthesis I (aerobic)	HEME.BIOSYNTHESIS.II		-7.77291	21.4494	0.717109	0.998731
	superpathway of L-serine and glycine biosynthesis I	SER.GLYSYN.PWY		-23.6633	66.3777	0.721513	0.998731
	octane oxidation	P221.PWY		-7.00444	20.041	0.726752	0.998731
	allantoin degradation IV (anaerobic)	PWY0.41		-2.38559	6.83213	0.727002	0.998731
	superpathway of tetrahydrofolate biosynthesis and salvage	FOLSYN.PWY		21.6504	62.6761	0.72981	0.998731
	superpathway of thiamin diphosphate biosynthesis II	PWY.6895		-18.0215	52.5006	0.731443	0.998731
	gondoate biosynthesis (anaerobic)	PWY.7663		-30.5159	91.6243	0.739133	0.998731
	chorismate biosynthesis from 3-dehydroquinate	PWY.6163		-23.9674	72.0745	0.739524	0.998731
	galactose degradation I (Leloir pathway)	PWY.6317		-28.5164	85.8936	0.739932	0.998731
	acetylene degradation	P161.PWY		30.7543	93.6734	0.742713	0.998731
	6-hydroxymethyl-dihydropterin diphosphate biosynthesis I	PWY.6147		19.7521	61.172	0.746814	0.998731
	nitrate reduction VI (assimilatory)	PWY490.3		-16.2846	50.9886	0.749478	0.998731
	D-glucarate degradation I	GLUCARDEG.PWY		-6.86756	21.7135	0.751827	0.998731
	1,4-dihydroxy-6-naphthoate biosynthesis I	PWY.7374		4.73531	15.0445	0.752987	0.998731
	superpathway of aromatic amino acid biosynthesis	COMPLETE.ARO.PWY		-24.4648	78.0694	0.754035	0.998731
	superpathway of glycerol degradation to 1,3-propanediol	GOLPDLCAT.PWY		2.27628	7.32911	0.756157	0.998731
	dTDP-N-acetylthomosamine biosynthesis	PWY.7315		-12.5556	40.6355	0.757372	0.998731
	NAD salvage pathway I	PYRIDNUCSAL.PWY		-18.2887	60.0259	0.760646	0.998731
	D-galacturonate degradation I	GALACTUROCAT.PWY		19.8321	65.1147	0.760728	0.998731
	pyrimidine deoxyribonucleotides de novo biosynthesis II	PWY.7187		18.1384	60.8023	0.765497	0.998731
	UMP biosynthesis	PWY.5686		-22.2908	75.1848	0.766898	0.998731
	D-fructuronate degradation	PWY.7242		25.9604	87.6508	0.767128	0.998731
	chorismate biosynthesis I	ARO.PWY		-21.8488	74.9361	0.770654	0.998731
	superpathway of pyrimidine nucleobases salvage	PWY.7208		-22.3682	77.1191	0.771815	0.998731
	L-histidine degradation I	HISDEG.PWY		21.1101	73.1103	0.772813	0.998731
	pyrimidine deoxyribonucleotide phosphorylation	PWY.7197		-19.2441	67.3734	0.775193	0.998731
	adenine and adenosine salvage III	PWY.6609		-19.4297	68.4719	0.776627	0.998731
	GDP-D-glycero-&alpha;-D-manno-heptose biosynthesis	PWY.6478		6.64362	23.928	0.781314	0.998731
	superpathway of pyrimidine deoxyribonucleotides de novo biosynthesis (E. coli)	PWY0.166		18.0163	64.895	0.781335	0.998731
	pentose phosphate pathway (non-oxidative branch)	NONOXIPENT.PWY		-30.102	109.234	0.782909	0.998731
	NAD biosynthesis I (from aspartate)	PYRIDNUCSYN.PWY		-16.4797	60.1929	0.784285	0.998731
	pyrimidine deoxyribonucleotides de novo biosynthesis I	PWY.7184		17.3793	66.1074	0.792663	0.998731
	adenosine ribonucleotides de novo biosynthesis	PWY.7219		-19.0647	75.612	0.800964	0.998731
	aspartate superpathway	PWY0.781		15.6204	63.7191	0.806373	0.998731
	peptidoglycan biosynthesis III (mycobacteria)	PWY.6385		-15.6549	64.4937	0.808239	0.998731
	peptidoglycan biosynthesis I (meso-diaminopimelate containing)	PEPTIDOGLYCANSYN.PWY		-15.7808	65.087	0.808455	0.998731
	UDP-N-acetylmuramoyl-pentapeptide biosynthesis II (lysine-containing)	PWY.6386		-16.0864	66.5305	0.808972	0.998731
	UDP-N-acetylmuramoyl-pentapeptide biosynthesis I (meso-diaminopimelate containing)	PWY.6387		-15.3873	65.6625	0.814749	0.998731
	tRNA processing	PWY0.1479		-8.42949	36.2318	0.816057	0.998731
	pyrimidine deoxyribonucleotides de novo biosynthesis IV	PWY.7198		-5.94086	25.8807	0.81847	0.998731
	starch degradation V	PWY.6737		-25.8165	113.17	0.819579	0.998731
	superpathway of GDP-mannose-derived O-antigen building blocks biosynthesis	PWY.7323		18.5635	81.5017	0.819853	0.998731
	pyrimidine deoxyribonucleosides salvage	PWY.7199		-12.5038	56.0496	0.823495	0.998731
	CMP-3-deoxy-D-manno-octulosonate biosynthesis I	PWY.1269		-15.945	71.9264	0.824585	0.998731
	superpathway of (R,R)-butanediol biosynthesis	P125.PWY		-5.09453	23.2032	0.826238	0.998731
	superpathway of adenosine nucleotides de novo biosynthesis II	PWY.6126		17.0986	79.2676	0.829241	0.998731
	superpathway of geranylgeranyldiphosphate biosynthesis I (via mevalonate)	PWY.5910		-1.97021	9.26552	0.831634	0.998731
	TCA cycle VIII (helicobacter)	REDCITCYC		-9.30569	43.8939	0.832129	0.998731
	tRNA charging	TRNA.CHARGING.PWY		-13.6877	64.8539	0.83287	0.998731
	thiazole biosynthesis I (E. coli)	PWY.6892		-15.415	73.1299	0.833076	0.998731
	inosine-5'-phosphate biosynthesis I	PWY.6123		-13.4964	64.239	0.833617	0.998731
	superpathway of pyrimidine ribonucleosides salvage	PWY.7196		-19.4376	100.749	0.847036	0.998731
	L-histidine biosynthesis	HISTSYN.PWY		12.6462	66.4777	0.849149	0.998731
	arginine, ornithine and proline interconversion	ARGORNPROST.PWY		-2.21022	11.7135	0.850357	0.998731
	pyrimidine deoxyribonucleotides biosynthesis from CTP	PWY.7210		-5.29953	28.3561	0.851767	0.998731
	pyruvate fermentation to acetate and lactate II	PWY.5100		-13.9884	76.7246	0.855353	0.998731
	superpathway of pyrimidine ribonucleotides de novo biosynthesis	PWY0.162		-17.3535	99.049	0.860942	0.998731
	mevalonate pathway I	PWY.922		-1.19224	6.89135	0.862668	0.998731
	superpathway of L-threonine biosynthesis	THRESYN.PWY		11.7951	69.5451	0.865342	0.998731
	superpathway of geranylgeranyl diphosphate biosynthesis II (via MEP)	PWY.5121		-11.1003	66.7731	0.867988	0.998731
	superpathway of pyrimidine deoxyribonucleotides de novo biosynthesis	PWY.7211		9.58145	58.1809	0.869212	0.998731
	urate biosynthesis/inosine 5'-phosphate degradation	PWY.5695		-16.7688	105.323	0.87352	0.998731
	5-aminoimidazole ribonucleotide biosynthesis II	PWY.6122		-10.3831	67.7748	0.878258	0.998731
	superpathway of 5-aminoimidazole ribonucleotide biosynthesis	PWY.6277		-10.3831	67.7748	0.878258	0.998731
	mixed acid fermentation	FERMENTATION.PWY		12.1497	81.5152	0.881532	0.998731
	superpathway of L-isoleucine biosynthesis I	PWY.3001		10.262	72.6872	0.887744	0.998731
	superpathway of fucose and rhamnose degradation	FUC.RHAMCAT.PWY		5.20678	38.2237	0.891664	0.998731
	aromatic biogenic amine degradation (bacteria)	PWY.7431		0.463861	3.41194	0.891875	0.998731
	anhydromuropeptides recycling	PWY0.1261		-11.7293	86.7373	0.892448	0.998731
	L-ornithine biosynthesis	GLUTORN.PWY		9.02561	66.7652	0.892482	0.998731
	methylerythritol phosphate pathway I	NONMEVIPP.PWY		-8.66414	67.3882	0.897712	0.998731
	methylerythritol phosphate pathway II	PWY.7560		-8.66414	67.3882	0.897712	0.998731
	superpathway of thiamin diphosphate biosynthesis I	THISYN.PWY		-9.81444	83.2199	0.906134	0.998731
	superpathway of adenosine nucleotides de novo biosynthesis I	PWY.7229		9.35606	79.6135	0.906463	0.998731
	queuosine biosynthesis	PWY.6700		-8.09785	70.2411	0.908231	0.998731
	pyruvate fermentation to isobutanol (engineered)	PWY.7111		-11.1518	100.872	0.911982	0.998731
	adenosine nucleotides degradation IV	PWY.5532		0.0881183	0.799633	0.912265	0.998731
	superpathway of guanosine nucleotides de novo biosynthesis I	PWY.7228		-10.052	91.4092	0.912448	0.998731
	superpathway of pyridoxal 5'-phosphate biosynthesis and salvage	PWY0.845		-8.13904	74.6143	0.91315	0.998731
	superpathway of guanosine nucleotides de novo biosynthesis II	PWY.6125		-10.2757	94.8881	0.913776	0.998731
	superpathway of 2,3-butanediol biosynthesis	PWY.6396		0.555492	5.25802	0.915875	0.998731
	heme biosynthesis II (anaerobic)	HEMESYN2.PWY		-3.38848	32.7205	0.917532	0.998731
	superpathway of histidine, purine, and pyrimidine biosynthesis	PRPP.PWY		7.23058	70.078	0.917833	0.998731
	superpathway of purine nucleotides de novo biosynthesis I	PWY.841		-9.98074	97.5954	0.918557	0.998731
	guanosine ribonucleotides de novo biosynthesis	PWY.7221		-6.81313	70.4781	0.922999	0.998731
	thiazole biosynthesis II (Bacillus)	PWY.6891		-3.51841	38.2778	0.926774	0.998731
	5-aminoimidazole ribonucleotide biosynthesis I	PWY.6121		-6.26014	69.1545	0.927881	0.998731
	glycolysis III (from glucose)	ANAGLYCOLYSIS.PWY		-7.0444	78.1908	0.928224	0.998731
	O-antigen building blocks biosynthesis (E. coli)	OANTIGEN.PWY		5.05875	57.9556	0.930454	0.998731
	superpathway of pyrimidine deoxyribonucleoside salvage	PWY.7200		5.32182	62.4239	0.93207	0.998731
	dTDP-L-rhamnose biosynthesis I	DTDPRHAMSYN.PWY		7.64347	90.5557	0.932743	0.998731
	adenosine nucleotides degradation II	SALVADEHYPOX.PWY		4.9874	59.528	0.933239	0.998731
	coenzyme A biosynthesis I	COA.PWY		-4.93031	59.8611	0.934368	0.998731
	superpathway of purine nucleotides de novo biosynthesis II	DENOVOPURINE2.PWY		-7.73472	96.7313	0.936278	0.998731
	Kdo transfer to lipid IVA III (Chlamydia)	PWY.6467		5.27688	66.0019	0.936286	0.998731
	L-isoleucine biosynthesis II	PWY.5101		-7.07303	88.7664	0.9365	0.998731
	pyridoxal 5'-phosphate biosynthesis I	PYRIDOXSYN.PWY		-4.91669	63.4342	0.938228	0.998731
	L-isoleucine biosynthesis IV	PWY.5104		-6.39085	86.3765	0.941028	0.998731
	L-methionine biosynthesis I	HOMOSER.METSYN.PWY		4.14673	56.4682	0.941469	0.998731
	succinate fermentation to butanoate	PWY.5677		0.50949	6.9886	0.941892	0.998731
	superpathway of L-alanine biosynthesis	PWY0.1061		-6.22811	86.0361	0.9423	0.998731
	L-lysine biosynthesis III	PWY.2942		-5.11437	77.2868	0.947247	0.998731
	polyisoprenoid biosynthesis (E. coli)	POLYISOPRENSYN.PWY		5.59041	85.1689	0.947673	0.998731
	UDP-N-acetyl-D-glucosamine biosynthesis I	UDPNAGSYN.PWY		-4.63882	70.899	0.94784	0.998731
	fatty acid elongation -- saturated	FASYN.ELONG.PWY		8.26507	127.647	0.948381	0.998731
	superpathway of heme biosynthesis from glycine	PWY.5920		0.512707	9.50028	0.956967	0.998731
	L-lysine biosynthesis VI	PWY.5097		-4.04757	75.814	0.957429	0.998731
	superpathway of L-methionine biosynthesis (transsulfuration)	PWY.5347		-3.54414	76.9644	0.963276	0.998731
	L-isoleucine biosynthesis I (from threonine)	ILEUSYN.PWY		-3.70296	82.7563	0.964315	0.998731
	L-valine biosynthesis	VALSYN.PWY		-3.70296	82.7563	0.964315	0.998731
	N10-formyl-tetrahydrofolate biosynthesis	X1CMET2.PWY		-2.64727	60.6578	0.965194	0.998731
	phosphatidylglycerol biosynthesis II (non-plastidic)	PWY4FS.8		-3.41206	78.2866	0.965241	0.998731
	phosphatidylglycerol biosynthesis I (plastidic)	PWY4FS.7		-3.41206	78.2866	0.965241	0.998731
	pyruvate fermentation to propanoate I	P108.PWY		-3.47618	104.789	0.97354	0.998731
	L-lysine biosynthesis I	DAPLYSINESYN.PWY		-2.62667	80.5114	0.973977	0.998731
	teichoic acid (poly-glycerol) biosynthesis	TEICHOICACID.PWY		-0.855953	28.9615	0.976425	0.998731
	6-hydroxymethyl-dihydropterin diphosphate biosynthesis III (Chlamydia)	PWY.7539		1.81857	64.8942	0.977647	0.998731
	palmitate biosynthesis II (bacteria and plants)	PWY.5971		-2.71542	113.217	0.980868	0.998731
	superpathway of S-adenosyl-L-methionine biosynthesis	MET.SAM.PWY		1.45226	69.3076	0.983285	0.998731
	L-isoleucine biosynthesis III	PWY.5103		1.49004	77.1232	0.984588	0.998731
	pyrimidine deoxyribonucleotides de novo biosynthesis III	PWY.6545		0.860226	47.2171	0.985467	0.998731
	L-arginine biosynthesis II (acetyl cycle)	ARGSYNBSUB.PWY		-1.19816	74.4413	0.98716	0.998731
	preQ0 biosynthesis	PWY.6703		-0.593486	57.5784	0.991777	0.998731
	superpathway of branched amino acid biosynthesis	BRANCHED.CHAIN.AA.SYN.PWY		-0.494036	78.1686	0.994958	0.998731
	lipid IVA biosynthesis	NAGLIPASYN.PWY		-0.447355	73.3506	0.995135	0.998731
	chlorophyllide a biosynthesis II (anaerobic)	PWY.5531		-0.0022928	0.634046	0.997115	0.998731
	chlorophyllide a biosynthesis III (aerobic, light independent)	PWY.7159		-0.0022928	0.634046	0.997115	0.998731
	pyruvate fermentation to acetone	PWY.6588		0.282198	83.5831	0.997307	0.998731
	L-arginine biosynthesis IV (archaebacteria)	PWY.7400		0.148803	68.5359	0.998268	0.998731
	L-arginine biosynthesis I (via L-ornithine)	ARGSYN.PWY		-0.111632	68.9735	0.998709	0.998731
	thiamin salvage II	PWY.6897		-0.102063	64.1808	0.998731	0.998731
	Linear modeling of child mental health problems and single pathways. Model: relative pathway abundance ~ sqrt(child mental health problems) + age + sex + BMI + self-reported use of antibiotics + maternal education + time in mail + season of stool production + DNA isolation batch + sequencing run batch + number of sequencing reads + first 10 genetic PCs. Values are pooled over 30 iterations that i…

## Sheet: Social problems
	Table 7. Single pathway differential abundance analysis of social problems (genus-level)
	Pathway	MetaCyc pathway code		B	se	p	p-corrected
	superpathway of polyamine biosynthesis II	POLYAMINSYN3.PWY		-64.8659	22.3436	0.00374102	0.670793
	superpathway of &beta;-D-glucuronide and D-glucuronate degradation	GLUCUROCAT.PWY		133.694	47.1319	0.00461224	0.670793
	superpathway of hexuronide and hexuronate degradation	GALACT.GLUCUROCAT.PWY		118.916	43.6539	0.00651256	0.670793
	chitin derivatives degradation	PWY.6906		6.44242	2.84637	0.0237338	0.949036
	D-galacturonate degradation I	GALACTUROCAT.PWY		137.103	61.5904	0.0261377	0.949036
	GDP-D-glycero-&alpha;-D-manno-heptose biosynthesis	PWY.6478		49.0639	22.6327	0.0303055	0.949036
	peptidoglycan biosynthesis IV (Enterococcus faecium)	PWY.6471		-157.264	73.7504	0.0331145	0.949036
	superpathway of sulfur oxidation (Acidianus ambivalens)	PWY.5304		-119.399	56.0302	0.0332299	0.949036
	nitrate reduction VI (assimilatory)	PWY490.3		-101.779	48.2813	0.0351694	0.949036
	ethylmalonyl-CoA pathway	PWY.5741		5.27015	2.76749	0.0570339	0.949036
	L-leucine degradation I	LEU.DEG2.PWY		5.43797	2.86364	0.0577326	0.949036
	glutaryl-CoA degradation	PWY.5177		37.019	19.9133	0.0631932	0.949036
	TCA cycle VI (obligate autotrophs)	PWY.5913		159.878	88.0337	0.0695268	0.949036
	D-fructuronate degradation	PWY.7242		150.553	82.9224	0.0696049	0.949036
	anhydromuropeptides recycling	PWY0.1261		146.148	82.1489	0.0754029	0.949036
	Bifidobacterium shunt	P124.PWY		113.87	64.1848	0.0762203	0.949036
	heterolactic fermentation	P122.PWY		67.8813	39.3912	0.0850175	0.949036
	heme biosynthesis II (anaerobic)	HEMESYN2.PWY		50.9229	30.9109	0.0996534	0.949036
	tRNA processing	PWY0.1479		56.1119	34.3644	0.10268	0.949036
	UDP-2,3-diacetamido-2,3-dideoxy-&alpha;-D-mannuronate biosynthesis	PWY.7090		3.09591	2.00158	0.122108	0.949036
	glyoxylate cycle	GLYOXYLATE.BYPASS		64.2654	42.4679	0.130391	0.949036
	D-glucarate degradation I	GLUCARDEG.PWY		30.8662	20.5198	0.132707	0.949036
	methylphosphonate degradation I	PWY0.1533		37.457	25.0272	0.134664	0.949036
	L-methionine biosynthesis III	HSERMETANA.PWY		84.5058	56.4966	0.134895	0.949036
	pyruvate fermentation to butanoate	CENTFERM.PWY		50.5884	33.8485	0.135211	0.949036
	L-methionine biosynthesis I	HOMOSER.METSYN.PWY		79.9478	53.6064	0.13604	0.949036
	fatty acid &beta;-oxidation I	FAO.PWY		62.1346	41.8892	0.138172	0.949036
	superpathway of Clostridium acetobutylicum acidogenic fermentation	PWY.6590		59.3148	40.4469	0.142695	0.949036
	heme biosynthesis I (aerobic)	HEME.BIOSYNTHESIS.II		29.6936	20.2849	0.14342	0.949036
	superpathway of glycol metabolism and degradation	GLYCOL.GLYOXDEG.PWY		45.7195	31.2708	0.143906	0.949036
	superpathway of methylglyoxal degradation	METHGLYUT.PWY		30.2231	20.7636	0.145687	0.949036
	aspartate superpathway	PWY0.781		87.713	60.4299	0.146825	0.949036
	adenosylcobalamin salvage from cobinamide II	PWY.6269		-90.3251	62.85	0.150853	0.949036
	adenosylcobalamin biosynthesis from cobyrinate a,c-diamide I	PWY.5509		-89.4372	63.007	0.155937	0.949036
	superpathay of heme biosynthesis from glutamate	PWY.5918		41.1882	29.2894	0.159827	0.949036
	superpathway of S-adenosyl-L-methionine biosynthesis	MET.SAM.PWY		92.0453	65.8235	0.16218	0.949036
	aerobic respiration I (cytochrome c)	PWY.3781		21.3971	15.4185	0.16539	0.949036
	purine ribonucleosides degradation	PWY0.1296		-105.248	76.1269	0.166983	0.949036
	inosine-5'-phosphate biosynthesis III	PWY.7234		72.3945	52.5787	0.168726	0.949036
	superpathway of heme biosynthesis from uroporphyrinogen-III	PWY0.1415		31.3781	22.9198	0.171162	0.949036
	enterobacterial common antigen biosynthesis	ECASYN.PWY		32.3184	23.6359	0.171693	0.949036
	polymyxin resistance	PWY0.1338		23.9772	17.5649	0.172408	0.949036
	NAD salvage pathway II	NAD.BIOSYNTHESIS.II		37.4044	27.595	0.17544	0.949036
	ppGpp biosynthesis	PPGPPMET.PWY		46.2937	34.1907	0.175916	0.949036
	superpathway of glyoxylate bypass and TCA	TCA.GLYOX.BYPASS		52.1875	38.5805	0.176329	0.949036
	L-arginine degradation II (AST pathway)	AST.PWY		22.8238	17.0271	0.180276	0.949036
	glycogen biosynthesis I (from ADP-D-Glucose)	GLYCOGENSYNTH.PWY		-121.798	91.6874	0.184219	0.949036
	adenosylcobalamin salvage from cobinamide I	COBALSYN.PWY		-83.0715	62.7799	0.185936	0.949036
	chondroitin sulfate degradation I (bacterial)	PWY.6572		63.3758	47.985	0.18676	0.949036
	myo-inositol degradation I	P562.PWY		-14.9088	11.2883	0.186763	0.949036
	L-rhamnose degradation I	RHAMCAT.PWY		88.8293	67.433	0.187911	0.949036
	superpathway of ornithine degradation	ORNDEG.PWY		25.3241	19.3289	0.190311	0.949036
	superpathway of L-arginine, putrescine, and 4-aminobutanoate degradation	ARGDEG.PWY		29.7587	22.7581	0.191177	0.949036
	superpathway of L-arginine and L-ornithine degradation	ORNARGDEG.PWY		29.7587	22.7581	0.191177	0.949036
	TCA cycle I (prokaryotic)	TCA		117.332	90.3521	0.194248	0.949036
	superpathway of glycolysis, pyruvate dehydrogenase, TCA, and glyoxylate bypass	GLYCOLYSIS.TCA.GLYOX.BYPASS		67.0558	51.8426	0.196026	0.949036
	TCA cycle VIII (helicobacter)	REDCITCYC		53.6371	41.4719	0.196066	0.949036
	L-glutamate degradation V (via hydroxyglutarate)	P162.PWY		-9.32399	7.25265	0.198753	0.949036
	L-glutamate and L-glutamine biosynthesis	PWY.5505		-130.034	101.459	0.200139	0.949036
	biotin biosynthesis II	PWY.5005		-21.7093	17.0439	0.202928	0.949036
	superpathway of L-methionine biosynthesis (transsulfuration)	PWY.5347		91.9761	73.1261	0.208641	0.949036
	guanosine nucleotides degradation III	PWY.6608		69.6204	56.0344	0.214234	0.949036
	superpathway of L-alanine biosynthesis	PWY0.1061		100.73	81.6359	0.217409	0.949036
	glycogen degradation I (bacterial)	GLYCOCAT.PWY		-114.811	95.8468	0.231135	0.949036
	superpathway of L-aspartate and L-asparagine biosynthesis	ASPASN.PWY		74.0965	62.0212	0.232368	0.949036
	enterobactin biosynthesis	ENTBACSYN.PWY		40.475	33.9237	0.232985	0.949036
	adenosine nucleotides degradation II	SALVADEHYPOX.PWY		67.523	56.6339	0.233317	0.949036
	TCA cycle IV (2-oxoglutarate decarboxylase)	P105.PWY		68.4847	57.6938	0.235373	0.949036
	tetrapyrrole biosynthesis I (from glutamate)	PWY.5188		-64.5672	54.5895	0.237058	0.949036
	superpathway of L-methionine biosynthesis (by sulfhydrylation)	PWY.5345		55.5316	47.5234	0.24276	0.949036
	sucrose degradation IV (sucrose phosphorylase)	PWY.5384		-82.1358	70.5607	0.244565	0.949036
	superpathway of chorismate metabolism	ALL.CHORISMATE.PWY		43.0998	37.1075	0.245603	0.949036
	superpathway of demethylmenaquinol-9 biosynthesis	PWY.5862		35.8334	30.973	0.24746	0.949036
	superpathway of demethylmenaquinol-6 biosynthesis I	PWY.5860		35.8262	30.9731	0.247559	0.949036
	pentose phosphate pathway	PENTOSE.P.PWY		92.4799	80.4516	0.250502	0.949036
	1,4-dihydroxy-2-naphthoate biosynthesis I	PWY.5837		28.9084	25.2336	0.252105	0.949036
	thiazole biosynthesis II (Bacillus)	PWY.6891		40.9287	36.4676	0.261875	0.949036
	superpathway of phylloquinol biosynthesis	PWY.5863		30.5352	27.2155	0.262025	0.949036
	superpathway of (Kdo)2-lipid A biosynthesis	KDO.NAGLIPASYN.PWY		42.2239	38.4591	0.272403	0.949036
	adenosine nucleotides degradation IV	PWY.5532		-0.829597	0.755858	0.272549	0.949036
	formaldehyde oxidation I	RUMP.PWY		32.5578	29.8238	0.275128	0.949036
	teichoic acid (poly-glycerol) biosynthesis	TEICHOICACID.PWY		-29.6059	27.4862	0.281576	0.949036
	dTDP-N-acetylthomosamine biosynthesis	PWY.7315		41.1187	38.4709	0.285296	0.949036
	superpathway of fatty acid biosynthesis initiation (E. coli)	FASYN.INITIAL.PWY		109.545	102.653	0.286055	0.949036
	superpathway of menaquinol-9 biosynthesis	PWY.5845		36.9837	35.4843	0.297437	0.949036
	superpathway of menaquinol-6 biosynthesis I	PWY.5850		36.9728	35.4845	0.297583	0.949036
	superpathway of menaquinol-10 biosynthesis	PWY.5896		36.9728	35.4845	0.297583	0.949036
	(5Z)-dodec-5-enoate biosynthesis	PWY0.862		122.166	118.667	0.303394	0.949036
	4-deoxy-L-threo-hex-4-enopyranuronate degradation	PWY.6507		95.921	93.365	0.304385	0.949036
	palmitoleate biosynthesis I (from (5Z)-dodec-5-enoate)	PWY.6282		124.192	121.898	0.308428	0.949036
	oleate biosynthesis IV (anaerobic)	PWY.7664		126.064	124.208	0.310277	0.949036
	superpathway of heme biosynthesis from glycine	PWY.5920		9.1499	9.03636	0.311408	0.949036
	fatty acid elongation -- saturated	FASYN.ELONG.PWY		122.079	120.875	0.312653	0.949036
	stearate biosynthesis II (bacteria and plants)	PWY.5989		126.346	125.978	0.316037	0.949036
	S-adenosyl-L-methionine cycle I	PWY.6151		-70.0303	70.7647	0.322495	0.949036
	reductive TCA cycle I	P23.PWY		54.5941	55.2841	0.323525	0.949036
	mycolate biosynthesis	PWYG.321		123.17	126.283	0.329523	0.949036
	CDP-diacylglycerol biosynthesis II	PWY0.1319		-75.4799	77.8778	0.332574	0.949036
	CDP-diacylglycerol biosynthesis I	PWY.5667		-75.4799	77.8778	0.332574	0.949036
	lactose and galactose degradation I	LACTOSECAT.PWY		-4.87511	5.08533	0.337862	0.949036
	superpathway of demethylmenaquinol-8 biosynthesis	PWY.5861		32.2347	33.9072	0.3419	0.949036
	superpathway of L-tryptophan biosynthesis	PWY.6629		69.8515	73.8219	0.344168	0.949036
	glucose and glucose-1-phosphate degradation	GLUCOSE1PMETAB.PWY		27.6579	29.2853	0.34508	0.949036
	UDP-N-acetyl-D-glucosamine biosynthesis I	UDPNAGSYN.PWY		-63.6029	67.3683	0.345245	0.949036
	cis-vaccenate biosynthesis	PWY.5973		-71.9818	76.3451	0.345889	0.949036
	NAD biosynthesis I (from aspartate)	PYRIDNUCSYN.PWY		-53.7898	57.2627	0.34768	0.949036
	pantothenate and coenzyme A biosynthesis I	PANTOSYN.PWY		-50.2685	54.6453	0.357749	0.949036
	tetrapyrrole biosynthesis II (from glycine)	PWY.5189		-46.6694	51.2005	0.362156	0.949036
	L-lysine fermentation to acetate and butanoate	P163.PWY		6.51648	7.25317	0.369079	0.949036
	phosphopantothenate biosynthesis I	PANTO.PWY		-52.9054	59.2348	0.3719	0.949036
	pyruvate fermentation to acetate and lactate II	PWY.5100		-64.3423	73.0506	0.378552	0.949036
	superpathway of ubiquinol-8 biosynthesis (prokaryotic)	UBISYN.PWY		21.5186	25.0899	0.391197	0.949036
	adenosine deoxyribonucleotides de novo biosynthesis II	PWY.7220		92.0741	108.319	0.395424	0.949036
	guanosine deoxyribonucleotides de novo biosynthesis II	PWY.7222		92.0741	108.319	0.395424	0.949036
	superpathway of menaquinol-11 biosynthesis	PWY.5897		31.2764	36.8029	0.395533	0.949036
	superpathway of menaquinol-12 biosynthesis	PWY.5898		31.2764	36.8029	0.395533	0.949036
	superpathway of menaquinol-13 biosynthesis	PWY.5899		31.2764	36.8029	0.395533	0.949036
	superpathway of purine deoxyribonucleosides degradation	PWY0.1297		-57.7632	69.0904	0.403239	0.949036
	ubiquinol-7 biosynthesis (prokaryotic)	PWY.5855		21.1016	25.283	0.404047	0.949036
	ubiquinol-9 biosynthesis (prokaryotic)	PWY.5856		21.1016	25.283	0.404047	0.949036
	ubiquinol-10 biosynthesis (prokaryotic)	PWY.5857		21.1016	25.283	0.404047	0.949036
	ubiquinol-8 biosynthesis (prokaryotic)	PWY.6708		21.1016	25.283	0.404047	0.949036
	adenine and adenosine salvage III	PWY.6609		-53.545	65.2583	0.412037	0.949036
	mevalonate pathway I	PWY.922		5.33868	6.50794	0.412138	0.949036
	TCA cycle V (2-oxoglutarate:ferredoxin oxidoreductase)	PWY.6969		82.24	100.259	0.412171	0.949036
	O-antigen building blocks biosynthesis (E. coli)	OANTIGEN.PWY		-44.374	55.1148	0.42086	0.949036
	superpathway of menaquinol-8 biosynthesis I	PWY.5838		30.4551	38.1177	0.424412	0.949036
	flavin biosynthesis I (bacteria and plants)	RIBOSYN2.PWY		-47.8174	60.2652	0.427623	0.949036
	glycerol degradation to butanol	PWY.7003		21.5288	27.2504	0.429614	0.949036
	superpathway of menaquinol-7 biosynthesis	PWY.5840		30.0304	38.0827	0.430478	0.949036
	superpathway of UDP-glucose-derived O-antigen building blocks biosynthesis	PWY.7328		31.8496	40.8638	0.435844	0.949036
	superpathway of geranylgeranyldiphosphate biosynthesis I (via mevalonate)	PWY.5910		6.72418	8.75039	0.442327	0.949036
	thiamin salvage II	PWY.6897		45.7857	60.8061	0.451564	0.949036
	acetyl-CoA fermentation to butanoate II	PWY.5676		-36.6275	48.9381	0.454292	0.949036
	superpathway of fucose and rhamnose degradation	FUC.RHAMCAT.PWY		27.0094	36.24	0.456194	0.949036
	L-isoleucine biosynthesis IV	PWY.5104		-60.2174	82.3031	0.464478	0.949036
	superpathway of geranylgeranyl diphosphate biosynthesis II (via MEP)	PWY.5121		-45.7945	63.5967	0.471575	0.949036
	queuosine biosynthesis	PWY.6700		47.4954	66.5934	0.475807	0.949036
	superpathway of tetrahydrofolate biosynthesis	PWY.6612		41.6023	58.5992	0.477832	0.949036
	pentose phosphate pathway (non-oxidative branch)	NONOXIPENT.PWY		-72.7317	103.894	0.483985	0.949036
	1,4-dihydroxy-6-naphthoate biosynthesis I	PWY.7374		-10.2271	14.7758	0.488933	0.949036
	galactose degradation I (Leloir pathway)	PWY.6317		-56.5385	81.73	0.489172	0.949036
	L-1,2-propanediol degradation	PWY.7013		-14.4912	21.1154	0.492626	0.949036
	superpathway of pyrimidine nucleobases salvage	PWY.7208		-49.984	73.5156	0.496651	0.949036
	superpathway of L-lysine, L-threonine and L-methionine biosynthesis I	P4.PWY		40.5463	60.8719	0.50544	0.949036
	cob(II)yrinate a,c-diamide biosynthesis I (early cobalt insertion)	PWY.7377		-25.4547	38.4503	0.508048	0.949036
	UMP biosynthesis	PWY.5686		-46.671	71.5943	0.514563	0.949036
	superpathway of pyridoxal 5'-phosphate biosynthesis and salvage	PWY0.845		45.672	70.592	0.517726	0.949036
	pyruvate fermentation to acetone	PWY.6588		51.7128	80.1582	0.518924	0.949036
	adenosine ribonucleotides de novo biosynthesis	PWY.7219		-45.2621	72.0936	0.530202	0.949036
	UDP-N-acetylmuramoyl-pentapeptide biosynthesis II (lysine-containing)	PWY.6386		-39.4339	63.4577	0.534404	0.949036
	mixed acid fermentation	FERMENTATION.PWY		47.9852	77.2759	0.534707	0.949036
	reductive acetyl coenzyme A pathway	CODH.PWY		3.78688	6.12243	0.536309	0.949036
	methylerythritol phosphate pathway I	NONMEVIPP.PWY		-39.6684	64.1629	0.536494	0.949036
	methylerythritol phosphate pathway II	PWY.7560		-39.6684	64.1629	0.536494	0.949036
	superpathway of glucose and xylose degradation	PWY.6901		49.7361	81.0028	0.539292	0.949036
	gondoate biosynthesis (anaerobic)	PWY.7663		-53.2624	87.1925	0.541372	0.949036
	UDP-N-acetylmuramoyl-pentapeptide biosynthesis I (meso-diaminopimelate containing)	PWY.6387		-37.8039	62.6313	0.546192	0.949036
	8-amino-7-oxononanoate biosynthesis I	PWY.6519		65.2353	108.98	0.549519	0.949036
	pyrimidine deoxyribonucleotides de novo biosynthesis IV	PWY.7198		-14.671	24.5412	0.550043	0.949036
	peptidoglycan biosynthesis I (meso-diaminopimelate containing)	PEPTIDOGLYCANSYN.PWY		-37.1078	62.0822	0.550104	0.949036
	superpathway of UDP-N-acetylglucosamine-derived O-antigen building blocks biosynthesis	PWY.7332		-13.6718	22.8779	0.550184	0.949036
	peptidoglycan biosynthesis III (mycobacteria)	PWY.6385		-36.2958	61.519	0.555271	0.949036
	Kdo transfer to lipid IVA III (Chlamydia)	PWY.6467		36.5448	62.606	0.559479	0.949036
	6-hydroxymethyl-dihydropterin diphosphate biosynthesis I	PWY.6147		33.7362	57.8715	0.560003	0.949036
	guanosine ribonucleotides de novo biosynthesis	PWY.7221		-39.1309	67.1425	0.5601	0.949036
	superpathway of tetrahydrofolate biosynthesis and salvage	FOLSYN.PWY		34.1868	59.3461	0.56465	0.949036
	methanogenesis from acetate	METH.ACETATE.PWY		-33.2387	57.8718	0.565805	0.949036
	superpathway of menaquinol-8 biosynthesis II	PWY.6263		-18.4807	32.4651	0.569261	0.949036
	superpathway of pyrimidine deoxyribonucleosides degradation	PWY0.1298		-38.0477	67.1858	0.571258	0.949036
	pyrimidine deoxyribonucleotides biosynthesis from CTP	PWY.7210		-15.1601	26.8944	0.573036	0.949036
	L-ornithine biosynthesis	GLUTORN.PWY		35.2998	63.4565	0.578089	0.949036
	superpathway of aromatic amino acid biosynthesis	COMPLETE.ARO.PWY		-41.0385	74.3523	0.581056	0.949036
	tRNA charging	TRNA.CHARGING.PWY		-34.0166	61.9	0.582704	0.949036
	pyridoxal 5'-phosphate biosynthesis I	PYRIDOXSYN.PWY		32.8629	60.0169	0.584063	0.949036
	toluene degradation I (aerobic) (via o-cresol)	PWY.5180		-4.12684	7.58969	0.586688	0.949036
	toluene degradation II (aerobic) (via 4-methylcatechol)	PWY.5182		-4.12684	7.58969	0.586688	0.949036
	chorismate biosynthesis I	ARO.PWY		-38.2865	71.3632	0.59168	0.949036
	incomplete reductive TCA cycle	P42.PWY		69.8049	130.17	0.591847	0.949036
	urate biosynthesis/inosine 5'-phosphate degradation	PWY.5695		53.5293	99.9646	0.592384	0.949036
	L-lysine biosynthesis II	PWY.2941		12.4826	23.677	0.59812	0.949036
	NAD salvage pathway I	PYRIDNUCSAL.PWY		-29.8636	56.9471	0.60006	0.949036
	peptidoglycan biosynthesis II (staphylococci)	PWY.5265		-3.41689	6.5215	0.600384	0.949036
	ADP-L-glycero-&beta;-D-manno-heptose biosynthesis	PWY0.1241		11.724	22.4547	0.601654	0.949036
	superpathway of phospholipid biosynthesis I (bacteria)	PHOSLIPSYN.PWY		-38.0752	73.2364	0.603203	0.949036
	inosine-5'-phosphate biosynthesis I	PWY.6123		-31.4883	61.1944	0.606924	0.949036
	L-arginine biosynthesis III (via N-acetyl-L-citrulline)	PWY.5154		38.9544	75.7541	0.607162	0.949036
	peptidoglycan biosynthesis V (&beta;-lactam resistance)	PWY.6470		8.76448	17.0467	0.607216	0.949036
	superpathway of L-serine and glycine biosynthesis I	SER.GLYSYN.PWY		-31.9431	63.2143	0.613402	0.949036
	mannan degradation	PWY.7456		-26.3827	53.1783	0.619873	0.949036
	lipid IVA biosynthesis	NAGLIPASYN.PWY		34.2895	69.5264	0.621943	0.949036
	L-lysine biosynthesis VI	PWY.5097		-35.2806	72.1652	0.624983	0.949036
	biotin biosynthesis I	BIOTIN.BIOSYNTHESIS.PWY		49.1842	100.811	0.625692	0.949036
	L-lysine biosynthesis III	PWY.2942		-35.8772	73.5812	0.625904	0.949036
	GDP-mannose biosynthesis	PWY.5659		31.3343	64.4754	0.627036	0.949036
	fucose degradation	FUCCAT.PWY		18.0576	37.2221	0.627644	0.949036
	chorismate biosynthesis from 3-dehydroquinate	PWY.6163		-33.2756	68.63	0.627839	0.949036
	arginine, ornithine and proline interconversion	ARGORNPROST.PWY		-5.3824	11.1117	0.628169	0.949036
	glycolysis III (from glucose)	ANAGLYCOLYSIS.PWY		-35.9861	74.5176	0.629213	0.949036
	superpathway of glycerol degradation to 1,3-propanediol	GOLPDLCAT.PWY		-3.2876	6.92226	0.634895	0.949036
	L-histidine biosynthesis	HISTSYN.PWY		-30.1053	63.4097	0.635008	0.949036
	superpathway of polyamine biosynthesis I	POLYAMSYN.PWY		17.9068	38.1458	0.638821	0.949036
	pyrimidine deoxyribonucleosides salvage	PWY.7199		-24.5859	53.1562	0.643764	0.949036
	superpathway of lipopolysaccharide biosynthesis	LPSSYN.PWY		-5.12938	11.2379	0.648133	0.949036
	formaldehyde assimilation II (RuMP Cycle)	PWY.1861		28.0902	61.641	0.648658	0.949036
	Calvin-Benson-Bassham cycle	CALVIN.PWY		-30.632	67.8398	0.65166	0.949036
	coenzyme A biosynthesis I	COA.PWY		-25.1576	57.0592	0.659336	0.949036
	superpathway of glycolysis and Entner-Doudoroff	GLYCOLYSIS.E.D		26.2191	60.6195	0.665417	0.949036
	glycolysis II (from fructose 6-phosphate)	PWY.5484		43.2151	100.666	0.667764	0.949036
	aromatic biogenic amine degradation (bacteria)	PWY.7431		1.36975	3.22477	0.671064	0.949036
	pyrimidine deoxyribonucleotides de novo biosynthesis III	PWY.6545		-18.8607	44.7124	0.673207	0.949036
	CMP-legionaminate biosynthesis I	PWY.6749		-22.82	54.1732	0.673631	0.949036
	superpathway of thiamin diphosphate biosynthesis I	THISYN.PWY		32.9097	79.0866	0.677371	0.949036
	superpathway of histidine, purine, and pyrimidine biosynthesis	PRPP.PWY		27.3517	66.553	0.68114	0.949036
	allantoin degradation to glyoxylate III	PWY.5705		-3.21954	7.93729	0.685069	0.949036
	superpathway of L-phenylalanine biosynthesis	PWY.6628		-31.0489	76.8033	0.686067	0.949036
	superpathway of L-tyrosine biosynthesis	PWY.6630		-30.8086	76.2897	0.686382	0.949036
	5-aminoimidazole ribonucleotide biosynthesis II	PWY.6122		-25.9422	64.5945	0.688016	0.949036
	superpathway of 5-aminoimidazole ribonucleotide biosynthesis	PWY.6277		-25.9422	64.5945	0.688016	0.949036
	superpathway of 2,3-butanediol biosynthesis	PWY.6396		1.98885	4.97608	0.68944	0.949036
	phenylacetate degradation I (aerobic)	PWY0.321		2.04239	5.13356	0.690789	0.949036
	polyisoprenoid biosynthesis (E. coli)	POLYISOPRENSYN.PWY		32.1482	80.8232	0.690856	0.949036
	sulfate reduction I (assimilatory)	SO4ASSIM.PWY		13.6341	34.318	0.691203	0.949036
	L-tryptophan biosynthesis	TRPSYN.PWY		-26.29	66.3655	0.69205	0.949036
	L-isoleucine biosynthesis II	PWY.5101		-32.9965	84.5728	0.696469	0.949036
	superpathway of phenylethylamine degradation	PWY.6071		1.80483	4.67884	0.699733	0.949036
	4-hydroxyphenylacetate degradation	X3.HYDROXYPHENYLACETATE.DEGRADATION.PWY		1.51344	3.9441	0.701231	0.949036
	thiazole biosynthesis I (E. coli)	PWY.6892		-26.5716	69.3107	0.701492	0.949036
	superpathway of L-threonine metabolism	THREOCAT.PWY		-3.97766	10.4431	0.703331	0.949036
	catechol degradation I (meta-cleavage pathway)	PWY.5415		0.300098	0.811215	0.711474	0.951503
	starch degradation V	PWY.6737		-39.0917	107.384	0.715876	0.951503
	L-isoleucine biosynthesis I (from threonine)	ILEUSYN.PWY		-28.5014	78.7567	0.717477	0.951503
	L-valine biosynthesis	VALSYN.PWY		-28.5014	78.7567	0.717477	0.951503
	superpathway of branched amino acid biosynthesis	BRANCHED.CHAIN.AA.SYN.PWY		-26.6132	74.475	0.720877	0.951927
	pyruvate fermentation to isobutanol (engineered)	PWY.7111		-33.0267	95.8802	0.730543	0.960586
	succinate fermentation to butanoate	PWY.5677		-2.23824	6.61012	0.734945	0.961742
	L-isoleucine biosynthesis III	PWY.5103		-24.3521	73.4622	0.740313	0.961742
	gluconeogenesis I	GLUCONEO.PWY		-25.3148	77.043	0.742513	0.961742
	6-hydroxymethyl-dihydropterin diphosphate biosynthesis III (Chlamydia)	PWY.7539		20.0665	61.4063	0.743872	0.961742
	1,4-dihydroxy-6-naphthoate biosynthesis II	PWY.7371		-5.83001	18.9297	0.758133	0.976096
	5-aminoimidazole ribonucleotide biosynthesis I	PWY.6121		-19.1695	65.934	0.771286	0.988911
	phosphatidylglycerol biosynthesis II (non-plastidic)	PWY4FS.8		-20.8282	74.469	0.779749	0.989583
	phosphatidylglycerol biosynthesis I (plastidic)	PWY4FS.7		-20.8282	74.469	0.779749	0.989583
	purine nucleotides degradation II (aerobic)	PWY.6353		13.6123	49.0718	0.781509	0.989583
	superpathway of hexitol degradation (bacteria)	HEXITOLDEGSUPER.PWY		-8.91673	33.7913	0.791906	0.989583
	superpathway of pyrimidine deoxyribonucleoside salvage	PWY.7200		-15.4275	59.113	0.794136	0.989583
	preQ0 biosynthesis	PWY.6703		14.1849	54.5463	0.794853	0.989583
	adenosylcobalamin biosynthesis I (early cobalt insertion)	PWY.5507		1.82681	7.02498	0.794859	0.989583
	myo-, chiro- and scillo-inositol degradation	PWY.7237		-8.53239	33.2372	0.797431	0.989583
	pyruvate fermentation to propanoate I	P108.PWY		-24.616	99.4207	0.804478	0.991717
	L-arginine biosynthesis IV (archaebacteria)	PWY.7400		-15.1568	65.2793	0.816423	0.991717
	L-arginine biosynthesis I (via L-ornithine)	ARGSYN.PWY		-15.1559	65.6838	0.817544	0.991717
	CMP-3-deoxy-D-manno-octulosonate biosynthesis I	PWY.1269		14.3123	68.1749	0.833743	0.991717
	superpathway of arginine and polyamine biosynthesis	ARG.POLYAMINE.SYN		10.2305	49.9626	0.837781	0.991717
	superpathway of (R,R)-butanediol biosynthesis	P125.PWY		-4.42719	22.1356	0.841501	0.991717
	4-aminobutanoate degradation V	PWY.5022		2.69818	14.4859	0.852261	0.991717
	superpathway of sulfate assimilation and cysteine biosynthesis	SULFATE.CYS.PWY		9.06784	49.3228	0.854155	0.991717
	L-lysine biosynthesis I	DAPLYSINESYN.PWY		-13.737	76.6437	0.857776	0.991717
	L-arginine biosynthesis II (acetyl cycle)	ARGSYNBSUB.PWY		-11.8812	70.828	0.866801	0.991717
	superpathway of N-acetylglucosamine, N-acetylmannosamine and N-acetylneuraminate degradation	GLCMANNANAUT.PWY		-10.0442	60.5351	0.868236	0.991717
	superpathway of N-acetylneuraminate degradation	P441.PWY		11.3457	71.0149	0.873084	0.991717
	purine nucleobases degradation I (anaerobic)	P164.PWY		6.28106	39.4121	0.873397	0.991717
	sucrose degradation III (sucrose invertase)	PWY.621		-16.5121	108.707	0.879287	0.991717
	superpathway of L-threonine biosynthesis	THRESYN.PWY		9.87214	66.3421	0.881724	0.991717
	urea cycle	PWY.4984		7.72643	53.0449	0.884208	0.991717
	chlorophyllide a biosynthesis II (anaerobic)	PWY.5531		-0.0809525	0.603285	0.893271	0.991717
	chlorophyllide a biosynthesis III (aerobic, light independent)	PWY.7159		-0.0809525	0.603285	0.893271	0.991717
	acetylene degradation	P161.PWY		-11.6676	88.9551	0.895662	0.991717
	TCA cycle VII (acetate-producers)	PWY.7254		-5.13342	39.3722	0.896279	0.991717
	superpathway of guanosine nucleotides de novo biosynthesis I	PWY.7228		10.4494	86.5185	0.903882	0.991717
	N10-formyl-tetrahydrofolate biosynthesis	X1CMET2.PWY		6.95213	57.8296	0.904325	0.991717
	3-phenylpropanoate and 3-(3-hydroxyphenyl)propanoate degradation	PWY0.1277		-0.982098	8.37737	0.906689	0.991717
	2-methylcitrate cycle I	PWY0.42		0.689633	6.08013	0.909707	0.991717
	isopropanol biosynthesis	PWY.6876		0.607148	5.87581	0.917713	0.991717
	superpathway of pyrimidine deoxyribonucleotides de novo biosynthesis (E. coli)	PWY0.166		-6.26651	61.4563	0.918795	0.991717
	2-methylcitrate cycle II	PWY.5747		0.628272	6.20927	0.919417	0.991717
	3-phenylpropanoate and 3-(3-hydroxyphenyl)propanoate degradation to 2-oxopent-4-enoate	HCAMHPDEG.PWY		-0.555265	5.59315	0.920931	0.991717
	cinnamate and 3-hydroxycinnamate degradation to 2-oxopent-4-enoate	PWY.6690		-0.555265	5.59315	0.920931	0.991717
	superpathway of adenosine nucleotides de novo biosynthesis II	PWY.6126		7.37231	75.514	0.922239	0.991717
	peptidoglycan maturation (meso-diaminopimelate containing)	PWY0.1586		9.95998	112.566	0.929505	0.991717
	photorespiration	PWY.181		-0.223165	2.53176	0.929771	0.991717
	superpathway of thiamin diphosphate biosynthesis II	PWY.6895		-4.30282	49.7334	0.931065	0.991717
	superpathway of GDP-mannose-derived O-antigen building blocks biosynthesis	PWY.7323		6.59741	77.1269	0.931842	0.991717
	dTDP-L-rhamnose biosynthesis I	DTDPRHAMSYN.PWY		7.33362	85.9077	0.93198	0.991717
	superpathway of guanosine nucleotides de novo biosynthesis II	PWY.6125		6.94221	89.8124	0.938396	0.991717
	taxadiene biosynthesis (engineered)	PWY.7392		4.9669	65.3948	0.939466	0.991717
	glycolysis V (Pyrococcus)	P341.PWY		0.143859	1.95592	0.941376	0.991717
	allantoin degradation IV (anaerobic)	PWY0.41		-0.46162	6.45302	0.94298	0.991717
	superpathway of pyrimidine ribonucleosides salvage	PWY.7196		-6.73129	95.3773	0.943744	0.991717
	pyrimidine deoxyribonucleotides de novo biosynthesis I	PWY.7184		4.25784	62.5951	0.945776	0.991717
	D-galactarate degradation I	GALACTARDEG.PWY		-0.604069	8.94861	0.946188	0.991717
	superpathway of D-glucarate and D-galactarate degradation	GLUCARGALACTSUPER.PWY		-0.604069	8.94861	0.946188	0.991717
	pyrimidine deoxyribonucleotide phosphorylation	PWY.7197		3.99104	63.7684	0.950103	0.991717
	homolactic fermentation	ANAEROFRUCAT.PWY		-4.83244	81.3627	0.952645	0.991717
	sulfoglycolysis	PWY.7446		-0.322831	5.5634	0.953733	0.991717
	L-histidine degradation I	HISDEG.PWY		3.55879	69.3364	0.959071	0.991717
	methylaspartate cycle	PWY.6728		0.145845	3.15852	0.963176	0.991717
	superpathway of L-isoleucine biosynthesis I	PWY.3001		-3.07884	69.3065	0.964572	0.991717
	hexitol fermentation to lactate, formate, ethanol and acetate	P461.PWY		-2.15121	49.5741	0.965393	0.991717
	octane oxidation	P221.PWY		-0.820257	18.9805	0.965534	0.991717
	superpathway of adenosine nucleotides de novo biosynthesis I	PWY.7229		-3.229	75.8353	0.966042	0.991717
	superpathway of pyrimidine deoxyribonucleotides de novo biosynthesis	PWY.7211		1.87178	55.1691	0.972938	0.995256
	superpathway of pyrimidine ribonucleotides de novo biosynthesis	PWY0.162		-2.83389	93.9134	0.97593	0.995256
	superpathway of purine nucleotides de novo biosynthesis I	PWY.841		-1.56287	92.3792	0.986504	0.999618
	glycolysis I (from glucose 6-phosphate)	GLYCOLYSIS		0.236848	90.1494	0.997904	0.999618
	superpathway of purine nucleotides de novo biosynthesis II	DENOVOPURINE2.PWY		0.203496	91.5539	0.998227	0.999618
	pyrimidine deoxyribonucleotides de novo biosynthesis II	PWY.7187		0.099519	57.5522	0.99862	0.999618
	colanic acid building blocks biosynthesis	COLANSYN.PWY		-0.05271	54.8341	0.999233	0.999618
	palmitate biosynthesis II (bacteria and plants)	PWY.5971		0.0512642	107.193	0.999618	0.999618
	Linear modeling of child mental health problems and single pathways. Model: relative pathway abundance ~ sqrt(child mental health problems) + age + sex + BMI + self-reported use of antibiotics + maternal education + time in mail + season of stool production + DNA isolation batch + sequencing run batch + number of sequencing reads + first 10 genetic PCs. Values are pooled over 30 iterations that i…

## Sheet: Thought problems
	Table 8. Single pathway differential abundance analysis of thought problems (genus-level)
	Pathway	MetaCyc pathway code		B	se	p	p-corrected
	superpathway of sulfur oxidation (Acidianus ambivalens)	PWY.5304		-139.297	56.8803	0.0144249	0.790788
	sucrose degradation IV (sucrose phosphorylase)	PWY.5384		-163.468	71.5945	0.022535	0.790788
	peptidoglycan biosynthesis IV (Enterococcus faecium)	PWY.6471		-162.358	74.8856	0.0302867	0.790788
	glycogen biosynthesis I (from ADP-D-Glucose)	GLYCOGENSYNTH.PWY		-199.729	93.0037	0.0318868	0.790788
	sucrose degradation III (sucrose invertase)	PWY.621		-231.918	110.257	0.0355706	0.790788
	glycogen degradation I (bacterial)	GLYCOCAT.PWY		-199.119	97.2127	0.0406812	0.790788
	purine ribonucleosides degradation	PWY0.1296		-154.445	77.2483	0.0457262	0.790788
	CDP-diacylglycerol biosynthesis II	PWY0.1319		-157.68	78.9892	0.0460642	0.790788
	CDP-diacylglycerol biosynthesis I	PWY.5667		-157.68	78.9892	0.0460642	0.790788
	superpathway of UDP-N-acetylglucosamine-derived O-antigen building blocks biosynthesis	PWY.7332		43.4399	23.2116	0.0614465	0.790788
	L-glutamate and L-glutamine biosynthesis	PWY.5505		-188.611	102.959	0.0671346	0.790788
	UDP-2,3-diacetamido-2,3-dideoxy-&alpha;-D-mannuronate biosynthesis	PWY.7090		3.69331	2.03199	0.069299	0.790788
	superpathway of purine deoxyribonucleosides degradation	PWY0.1297		-125.879	70.0973	0.0727022	0.790788
	fatty acid elongation -- saturated	FASYN.ELONG.PWY		219.166	122.686	0.0742063	0.790788
	phosphatidylglycerol biosynthesis II (non-plastidic)	PWY4FS.8		-132.63	75.5507	0.079346	0.790788
	phosphatidylglycerol biosynthesis I (plastidic)	PWY4FS.7		-132.63	75.5507	0.079346	0.790788
	adenine and adenosine salvage III	PWY.6609		-114.578	66.2008	0.083671	0.790788
	nitrate reduction VI (assimilatory)	PWY490.3		-84.3078	49.0519	0.0858372	0.790788
	superpathway of phospholipid biosynthesis I (bacteria)	PHOSLIPSYN.PWY		-127.167	74.2976	0.0871496	0.790788
	superpathway of polyamine biosynthesis II	POLYAMINSYN3.PWY		-37.4995	22.724	0.0990771	0.790788
	L-lysine biosynthesis II	PWY.2941		-39.4907	24.0199	0.100338	0.790788
	S-adenosyl-L-methionine cycle I	PWY.6151		-116.77	71.8181	0.104147	0.790788
	L-leucine degradation I	LEU.DEG2.PWY		4.66005	2.90881	0.109326	0.790788
	aerobic respiration I (cytochrome c)	PWY.3781		25.0126	15.6552	0.110286	0.790788
	galactose degradation I (Leloir pathway)	PWY.6317		-130.372	82.9355	0.116138	0.790788
	superpathway of pyrimidine deoxyribonucleosides degradation	PWY0.1298		-106.03	68.1728	0.120051	0.790788
	tetrapyrrole biosynthesis I (from glutamate)	PWY.5188		-86.1225	55.4126	0.120316	0.790788
	ethylmalonyl-CoA pathway	PWY.5741		4.3687	2.81132	0.120373	0.790788
	superpathway of aromatic amino acid biosynthesis	COMPLETE.ARO.PWY		-115.142	75.4345	0.127095	0.790788
	chorismate biosynthesis I	ARO.PWY		-110.348	72.4019	0.127663	0.790788
	lactose and galactose degradation I	LACTOSECAT.PWY		-7.85256	5.1618	0.128369	0.790788
	UMP biosynthesis	PWY.5686		-109.668	72.6349	0.131263	0.790788
	L-arginine biosynthesis IV (archaebacteria)	PWY.7400		-98.8126	66.2424	0.135963	0.790788
	L-arginine biosynthesis I (via L-ornithine)	ARGSYN.PWY		-99.3561	66.6537	0.136238	0.790788
	L-arginine biosynthesis II (acetyl cycle)	ARGSYNBSUB.PWY		-106.846	71.8819	0.137351	0.790788
	peptidoglycan maturation (meso-diaminopimelate containing)	PWY0.1586		-169.747	114.274	0.137609	0.790788
	tetrapyrrole biosynthesis II (from glycine)	PWY.5189		-76.5455	51.9682	0.140949	0.790788
	O-antigen building blocks biosynthesis (E. coli)	OANTIGEN.PWY		-82.3004	55.9328	0.141358	0.790788
	L-histidine biosynthesis	HISTSYN.PWY		-93.6608	64.3311	0.145594	0.790788
	L-rhamnose degradation I	RHAMCAT.PWY		99.6769	68.4771	0.145676	0.790788
	pyruvate fermentation to acetate and lactate II	PWY.5100		-106.771	74.1359	0.149989	0.790788
	superpathway of N-acetylglucosamine, N-acetylmannosamine and N-acetylneuraminate degradation	GLCMANNANAUT.PWY		-85.71	61.4349	0.163152	0.790788
	methanogenesis from acetate	METH.ACETATE.PWY		-81.8151	58.7493	0.163913	0.790788
	teichoic acid (poly-glycerol) biosynthesis	TEICHOICACID.PWY		-38.831	27.9057	0.164248	0.790788
	UDP-N-acetyl-D-glucosamine biosynthesis I	UDPNAGSYN.PWY		-95.0863	68.4108	0.164726	0.790788
	stearate biosynthesis II (bacteria and plants)	PWY.5989		175.158	127.908	0.171049	0.790788
	adenosylcobalamin salvage from cobinamide II	PWY.6269		-87.021	63.8165	0.172864	0.790788
	GDP-D-glycero-&alpha;-D-manno-heptose biosynthesis	PWY.6478		31.2705	22.9952	0.174046	0.790788
	palmitoleate biosynthesis I (from (5Z)-dodec-5-enoate)	PWY.6282		168.012	123.766	0.174798	0.790788
	adenosylcobalamin biosynthesis from cobyrinate a,c-diamide I	PWY.5509		-86.7635	63.9754	0.17521	0.790788
	lipid IVA biosynthesis	NAGLIPASYN.PWY		95.4403	70.5834	0.176497	0.790788
	myo-inositol degradation I	P562.PWY		-15.4536	11.4634	0.177806	0.790788
	Kdo transfer to lipid IVA III (Chlamydia)	PWY.6467		85.414	63.5601	0.179177	0.790788
	chorismate biosynthesis from 3-dehydroquinate	PWY.6163		-93.5283	69.6332	0.179395	0.790788
	hexitol fermentation to lactate, formate, ethanol and acetate	P461.PWY		-67.5394	50.3185	0.179693	0.790788
	acetyl-CoA fermentation to butanoate II	PWY.5676		-66.5983	49.6884	0.180316	0.790788
	UDP-N-acetylmuramoyl-pentapeptide biosynthesis I (meso-diaminopimelate containing)	PWY.6387		-84.9145	63.5508	0.181668	0.790788
	(5Z)-dodec-5-enoate biosynthesis	PWY0.862		160.472	120.489	0.183085	0.790788
	superpathway of fatty acid biosynthesis initiation (E. coli)	FASYN.INITIAL.PWY		138.369	104.232	0.184512	0.790788
	peptidoglycan biosynthesis III (mycobacteria)	PWY.6385		-82.7029	62.4221	0.185378	0.790788
	peptidoglycan biosynthesis I (meso-diaminopimelate containing)	PEPTIDOGLYCANSYN.PWY		-83.3688	62.9935	0.185858	0.790788
	glycolysis III (from glucose)	ANAGLYCOLYSIS.PWY		-99.6367	75.6013	0.187702	0.790788
	UDP-N-acetylmuramoyl-pentapeptide biosynthesis II (lysine-containing)	PWY.6386		-84.5603	64.3919	0.189283	0.790788
	L-lysine biosynthesis I	DAPLYSINESYN.PWY		-102.128	77.7847	0.189369	0.790788
	L-isoleucine biosynthesis II	PWY.5101		-112.127	85.8087	0.191485	0.790788
	oleate biosynthesis IV (anaerobic)	PWY.7664		164.274	126.116	0.192898	0.790788
	adenosine ribonucleotides de novo biosynthesis	PWY.7219		-94.648	73.1522	0.195887	0.790788
	guanosine ribonucleotides de novo biosynthesis	PWY.7221		-87.7837	68.1225	0.197702	0.790788
	superpathway of pyrimidine nucleobases salvage	PWY.7208		-96.1206	74.5992	0.197744	0.790788
	pentose phosphate pathway (non-oxidative branch)	NONOXIPENT.PWY		-135.605	105.423	0.198512	0.790788
	tRNA charging	TRNA.CHARGING.PWY		-80.7149	62.8086	0.19893	0.790788
	D-galacturonate degradation I	GALACTUROCAT.PWY		79.8521	62.5999	0.202268	0.790788
	L-isoleucine biosynthesis I (from threonine)	ILEUSYN.PWY		-101.88	79.9084	0.202493	0.790788
	L-valine biosynthesis	VALSYN.PWY		-101.88	79.9084	0.202493	0.790788
	L-isoleucine biosynthesis IV	PWY.5104		-106.344	83.5253	0.203117	0.790788
	superpathway of L-serine and glycine biosynthesis I	SER.GLYSYN.PWY		-81.613	64.1451	0.203428	0.790788
	NAD salvage pathway I	PYRIDNUCSAL.PWY		-73.4469	57.7829	0.203868	0.790788
	adenosylcobalamin salvage from cobinamide I	COBALSYN.PWY		-80.2958	63.7448	0.207966	0.790788
	superpathway of thiamin diphosphate biosynthesis I	THISYN.PWY		101.098	80.3036	0.208217	0.790788
	4-deoxy-L-threo-hex-4-enopyranuronate degradation	PWY.6507		119.216	94.7892	0.20867	0.790788
	L-lysine biosynthesis VI	PWY.5097		-91.0437	73.2194	0.213873	0.790788
	acetylene degradation	P161.PWY		-111.728	90.2805	0.216044	0.790788
	cob(II)yrinate a,c-diamide biosynthesis I (early cobalt insertion)	PWY.7377		-47.453	39.0342	0.224271	0.790788
	superpathway of GDP-mannose-derived O-antigen building blocks biosynthesis	PWY.7323		95.0978	78.2858	0.224624	0.790788
	mycolate biosynthesis	PWYG.321		155.615	128.227	0.225068	0.790788
	CMP-3-deoxy-D-manno-octulosonate biosynthesis I	PWY.1269		83.9417	69.2124	0.225365	0.790788
	isopropanol biosynthesis	PWY.6876		-7.22719	5.96433	0.225777	0.790788
	NAD biosynthesis I (from aspartate)	PYRIDNUCSYN.PWY		-70.3357	58.1138	0.226323	0.790788
	superpathway of geranylgeranyldiphosphate biosynthesis I (via mevalonate)	PWY.5910		-10.6707	8.88451	0.229896	0.790788
	superpathway of branched amino acid biosynthesis	BRANCHED.CHAIN.AA.SYN.PWY		-90.677	75.5683	0.230327	0.790788
	L-isoleucine biosynthesis III	PWY.5103		-88.6864	74.5404	0.234296	0.795576
	pyruvate fermentation to isobutanol (engineered)	PWY.7111		-113.577	97.2917	0.243212	0.808373
	superpathway of geranylgeranyl diphosphate biosynthesis II (via MEP)	PWY.5121		-75.3298	64.5401	0.243297	0.808373
	mevalonate pathway I	PWY.922		-7.66226	6.60802	0.246394	0.809955
	L-lysine biosynthesis III	PWY.2942		-86.0301	74.6618	0.24937	0.810419
	D-fructuronate degradation	PWY.7242		96.5757	84.2416	0.251781	0.810419
	aromatic biogenic amine degradation (bacteria)	PWY.7431		3.7057	3.27397	0.257846	0.8175
	coenzyme A biosynthesis I	COA.PWY		-64.9911	57.9041	0.261849	0.8175
	5-aminoimidazole ribonucleotide biosynthesis II	PWY.6122		-72.4279	65.5467	0.269319	0.8175
	superpathway of 5-aminoimidazole ribonucleotide biosynthesis	PWY.6277		-72.4279	65.5467	0.269319	0.8175
	GDP-mannose biosynthesis	PWY.5659		71.237	65.437	0.276465	0.8175
	preQ0 biosynthesis	PWY.6703		59.8443	55.378	0.280001	0.8175
	fucose degradation	FUCCAT.PWY		-40.742	37.79	0.28113	0.8175
	superpathway of L-lysine, L-threonine and L-methionine biosynthesis I	P4.PWY		-66.5796	61.8003	0.281479	0.8175
	queuosine biosynthesis	PWY.6700		72.8113	67.625	0.281766	0.8175
	octane oxidation	P221.PWY		-20.4955	19.2676	0.287598	0.8175
	methylerythritol phosphate pathway I	NONMEVIPP.PWY		-68.9524	65.1156	0.289781	0.8175
	methylerythritol phosphate pathway II	PWY.7560		-68.9524	65.1156	0.289781	0.8175
	N10-formyl-tetrahydrofolate biosynthesis	X1CMET2.PWY		-62.0761	58.6781	0.290243	0.8175
	superpathway of L-isoleucine biosynthesis I	PWY.3001		-74.2779	70.3252	0.291019	0.8175
	starch degradation V	PWY.6737		-111.472	108.998	0.306592	0.853485
	purine nucleobases degradation I (anaerobic)	P164.PWY		-40.047	40.0076	0.316972	0.853666
	pyrimidine deoxyribonucleotides de novo biosynthesis IV	PWY.7198		-24.7326	24.9214	0.321128	0.853666
	Calvin-Benson-Bassham cycle	CALVIN.PWY		-68.2686	68.8463	0.321526	0.853666
	superpathway of adenosine nucleotides de novo biosynthesis I	PWY.7229		-76.2077	76.954	0.322163	0.853666
	superpathway of hexitol degradation (bacteria)	HEXITOLDEGSUPER.PWY		-33.9332	34.311	0.322805	0.853666
	chondroitin sulfate degradation I (bacterial)	PWY.6572		48.1596	48.7388	0.323233	0.853666
	5-aminoimidazole ribonucleotide biosynthesis I	PWY.6121		-63.8003	66.9065	0.34043	0.889458
	incomplete reductive TCA cycle	P42.PWY		125.489	132.175	0.342542	0.889458
	polyisoprenoid biosynthesis (E. coli)	POLYISOPRENSYN.PWY		76.8633	82.0702	0.349116	0.891429
	TCA cycle VI (obligate autotrophs)	PWY.5913		83.4643	89.4626	0.350973	0.891429
	thiamin salvage II	PWY.6897		-57.4749	61.7312	0.351956	0.891429
	dTDP-N-acetylthomosamine biosynthesis	PWY.7315		-35.4989	39.0769	0.363771	0.910515
	superpathway of L-threonine biosynthesis	THRESYN.PWY		-60.9542	67.3239	0.365385	0.910515
	glycolysis V (Pyrococcus)	P341.PWY		1.75242	1.98584	0.377651	0.930811
	8-amino-7-oxononanoate biosynthesis I	PWY.6519		97.0046	110.658	0.380814	0.930811
	pyrimidine deoxyribonucleotides biosynthesis from CTP	PWY.7210		-23.855	27.3128	0.382566	0.930811
	inosine-5'-phosphate biosynthesis I	PWY.6123		-52.6256	62.1056	0.396912	0.934846
	pyrimidine deoxyribonucleotide phosphorylation	PWY.7197		54.8515	64.7403	0.396969	0.934846
	L-ornithine biosynthesis	GLUTORN.PWY		-54.5013	64.433	0.397746	0.934846
	inosine-5'-phosphate biosynthesis III	PWY.7234		-44.7874	53.4343	0.402046	0.934846
	superpathway of adenosine nucleotides de novo biosynthesis II	PWY.6126		-63.5097	76.6365	0.407379	0.934846
	L-methionine biosynthesis III	HSERMETANA.PWY		-47.5477	57.4038	0.407611	0.934846
	superpathway of hexuronide and hexuronate degradation	GALACT.GLUCUROCAT.PWY		36.5227	44.4068	0.410929	0.934846
	L-histidine degradation I	HISDEG.PWY		57.8859	70.3986	0.411041	0.934846
	L-lysine fermentation to acetate and butanoate	P163.PWY		6.05079	7.36522	0.411453	0.934846
	cis-vaccenate biosynthesis	PWY.5973		-63.0242	77.505	0.416235	0.938807
	formaldehyde assimilation II (RuMP Cycle)	PWY.1861		-50.3307	62.5856	0.421396	0.943561
	superpathway of guanosine nucleotides de novo biosynthesis I	PWY.7228		67.7675	87.841	0.440527	0.979301
	biotin biosynthesis I	BIOTIN.BIOSYNTHESIS.PWY		77.9925	102.364	0.446213	0.984857
	thiazole biosynthesis I (E. coli)	PWY.6892		-53.1102	70.374	0.45054	0.987353
	ADP-L-glycero-&beta;-D-manno-heptose biosynthesis	PWY0.1241		16.956	22.7992	0.457153	0.994791
	pyruvate fermentation to propanoate I	P108.PWY		73.7178	100.957	0.465371	0.998002
	superpathway of L-alanine biosynthesis	PWY0.1061		-59.8189	82.9397	0.470862	0.998002
	mannan degradation	PWY.7456		37.7932	54.0108	0.484187	0.998002
	aspartate superpathway	PWY0.781		-42.8221	61.3892	0.485551	0.998002
	superpathway of guanosine nucleotides de novo biosynthesis II	PWY.6125		63.5995	91.1875	0.485608	0.998002
	L-arginine biosynthesis III (via N-acetyl-L-citrulline)	PWY.5154		53.5841	76.9385	0.486237	0.998002
	pantothenate and coenzyme A biosynthesis I	PANTOSYN.PWY		-38.5575	55.4794	0.487155	0.998002
	TCA cycle I (prokaryotic)	TCA		63.3641	91.792	0.490097	0.998002
	adenosylcobalamin biosynthesis I (early cobalt insertion)	PWY.5507		-4.87839	7.13315	0.494126	0.998002
	allantoin degradation to glyoxylate III	PWY.5705		-5.45604	8.05944	0.498511	0.998002
	anhydromuropeptides recycling	PWY0.1261		56.1247	83.5087	0.50162	0.998002
	superpathway of pyrimidine ribonucleosides salvage	PWY.7196		65.0221	96.8389	0.502025	0.998002
	TCA cycle V (2-oxoglutarate:ferredoxin oxidoreductase)	PWY.6969		68.2066	101.833	0.503079	0.998002
	superpathway of &beta;-D-glucuronide and D-glucuronate degradation	GLUCUROCAT.PWY		31.9643	47.9572	0.505169	0.998002
	superpathway of L-tyrosine biosynthesis	PWY.6630		-49.9717	77.4603	0.518929	0.998002
	peptidoglycan biosynthesis II (staphylococci)	PWY.5265		-4.22927	6.62256	0.523157	0.998002
	superpathway of thiamin diphosphate biosynthesis II	PWY.6895		32.1393	50.5028	0.524608	0.998002
	superpathway of L-phenylalanine biosynthesis	PWY.6628		-49.1696	77.9822	0.528435	0.998002
	L-tryptophan biosynthesis	TRPSYN.PWY		-41.2652	67.3677	0.540262	0.998002
	flavin biosynthesis I (bacteria and plants)	RIBOSYN2.PWY		-35.4989	61.1899	0.561893	0.998002
	toluene degradation I (aerobic) (via o-cresol)	PWY.5180		-4.37672	7.70734	0.5702	0.998002
	toluene degradation II (aerobic) (via 4-methylcatechol)	PWY.5182		-4.37672	7.70734	0.5702	0.998002
	urate biosynthesis/inosine 5'-phosphate degradation	PWY.5695		55.7183	101.528	0.583216	0.998002
	heterolactic fermentation	P122.PWY		-21.9229	40.0293	0.583987	0.998002
	superpathway of L-tryptophan biosynthesis	PWY.6629		-40.6364	74.98	0.587913	0.998002
	superpathway of pyrimidine ribonucleotides de novo biosynthesis	PWY0.162		51.3318	95.3564	0.590428	0.998002
	colanic acid building blocks biosynthesis	COLANSYN.PWY		29.9006	55.6733	0.591286	0.998002
	superpathway of purine nucleotides de novo biosynthesis I	PWY.841		50.0862	93.7953	0.593413	0.998002
	superpathway of arginine and polyamine biosynthesis	ARG.POLYAMINE.SYN		-26.686	50.7267	0.598903	0.998002
	myo-, chiro- and scillo-inositol degradation	PWY.7237		-17.4744	33.7469	0.604658	0.998002
	succinate fermentation to butanoate	PWY.5677		3.43559	6.71169	0.608798	0.998002
	superpathway of purine nucleotides de novo biosynthesis II	DENOVOPURINE2.PWY		45.8423	92.9585	0.62197	0.998002
	superpathway of UDP-glucose-derived O-antigen building blocks biosynthesis	PWY.7328		20.3453	41.4955	0.623981	0.998002
	heme biosynthesis II (anaerobic)	HEMESYN2.PWY		14.9821	31.4123	0.633457	0.998002
	superpathway of 2,3-butanediol biosynthesis	PWY.6396		2.3845	5.05329	0.637078	0.998002
	pyrimidine deoxyribonucleotides de novo biosynthesis I	PWY.7184		29.9298	63.5563	0.637758	0.998002
	pyruvate fermentation to butanoate	CENTFERM.PWY		15.8781	34.3969	0.644414	0.998002
	phosphopantothenate biosynthesis I	PANTO.PWY		-27.5183	60.1456	0.647348	0.998002
	superpathway of heme biosynthesis from glycine	PWY.5920		4.03807	9.17916	0.660051	0.998002
	pentose phosphate pathway	PENTOSE.P.PWY		35.821	81.7289	0.66123	0.998002
	superpathway of Clostridium acetobutylicum acidogenic fermentation	PWY.6590		17.9938	41.1017	0.661594	0.998002
	dTDP-L-rhamnose biosynthesis I	DTDPRHAMSYN.PWY		-38.1359	87.209	0.661952	0.998002
	photorespiration	PWY.181		-1.1161	2.57109	0.664272	0.998002
	formaldehyde oxidation I	RUMP.PWY		-12.8434	30.2948	0.671656	0.998002
	methylaspartate cycle	PWY.6728		-1.34511	3.20727	0.67498	0.998002
	superpathway of demethylmenaquinol-8 biosynthesis	PWY.5861		14.1485	34.4398	0.681255	0.998002
	superpathway of glycolysis and Entner-Doudoroff	GLYCOLYSIS.E.D		24.6054	61.5582	0.68942	0.998002
	superpathway of L-methionine biosynthesis (by sulfhydrylation)	PWY.5345		19.1987	48.284	0.690959	0.998002
	superpathway of polyamine biosynthesis I	POLYAMSYN.PWY		-15.3929	38.7298	0.691088	0.998002
	homolactic fermentation	ANAEROFRUCAT.PWY		-31.9951	82.617	0.698603	0.998002
	D-galactarate degradation I	GALACTARDEG.PWY		3.51327	9.08685	0.699075	0.998002
	superpathway of D-glucarate and D-galactarate degradation	GLUCARGALACTSUPER.PWY		3.51327	9.08685	0.699075	0.998002
	Bifidobacterium shunt	P124.PWY		-25.1637	65.2823	0.699944	0.998002
	purine nucleotides degradation II (aerobic)	PWY.6353		-19.016	49.8218	0.702744	0.998002
	superpathway of glucose and xylose degradation	PWY.6901		31.3732	82.2609	0.702962	0.998002
	1,4-dihydroxy-2-naphthoate biosynthesis I	PWY.5837		9.71782	25.6313	0.70463	0.998002
	gondoate biosynthesis (anaerobic)	PWY.7663		-32.9697	88.5106	0.70957	0.998002
	4-aminobutanoate degradation V	PWY.5022		-5.47916	14.7107	0.709595	0.998002
	heme biosynthesis I (aerobic)	HEME.BIOSYNTHESIS.II		7.63377	20.6089	0.711121	0.998002
	1,4-dihydroxy-6-naphthoate biosynthesis I	PWY.7374		-5.55083	15.0074	0.711521	0.998002
	superpathway of menaquinol-8 biosynthesis I	PWY.5838		14.3185	38.7148	0.711542	0.998002
	L-glutamate degradation V (via hydroxyglutarate)	P162.PWY		2.70918	7.36618	0.713077	0.998002
	pyruvate fermentation to acetone	PWY.6588		-29.9839	81.5503	0.713161	0.998002
	superpathway of menaquinol-11 biosynthesis	PWY.5897		13.6566	37.3801	0.714898	0.998002
	superpathway of menaquinol-12 biosynthesis	PWY.5898		13.6566	37.3801	0.714898	0.998002
	superpathway of menaquinol-13 biosynthesis	PWY.5899		13.6566	37.3801	0.714898	0.998002
	taxadiene biosynthesis (engineered)	PWY.7392		-24.2386	66.4028	0.715138	0.998002
	superpathway of glycol metabolism and degradation	GLYCOL.GLYOXDEG.PWY		11.5649	31.772	0.715905	0.998002
	superpathway of (Kdo)2-lipid A biosynthesis	KDO.NAGLIPASYN.PWY		13.957	39.068	0.720948	0.998002
	catechol degradation I (meta-cleavage pathway)	PWY.5415		0.286851	0.823663	0.727685	0.998002
	superpathway of phylloquinol biosynthesis	PWY.5863		9.46511	27.6444	0.7321	0.998002
	enterobactin biosynthesis	ENTBACSYN.PWY		-11.7835	34.4595	0.732429	0.998002
	palmitate biosynthesis II (bacteria and plants)	PWY.5971		36.6615	108.849	0.7363	0.998002
	pyridoxal 5'-phosphate biosynthesis I	PYRIDOXSYN.PWY		20.4508	60.9463	0.737247	0.998002
	superpathway of menaquinol-7 biosynthesis	PWY.5840		12.8416	38.6794	0.739928	0.998002
	D-glucarate degradation I	GLUCARDEG.PWY		6.85855	20.8481	0.742212	0.998002
	adenosine nucleotides degradation II	SALVADEHYPOX.PWY		-18.8897	57.5449	0.742754	0.998002
	superpathway of L-methionine biosynthesis (transsulfuration)	PWY.5347		-23.9559	74.2947	0.747155	0.998002
	glyoxylate cycle	GLYOXYLATE.BYPASS		13.3569	43.1508	0.756947	0.998002
	superpathway of S-adenosyl-L-methionine biosynthesis	MET.SAM.PWY		-20.6737	66.8824	0.757279	0.998002
	L-1,2-propanediol degradation	PWY.7013		6.60374	21.4455	0.758171	0.998002
	glycerol degradation to butanol	PWY.7003		-8.40786	27.6784	0.761339	0.998002
	TCA cycle VIII (helicobacter)	REDCITCYC		12.6091	42.136	0.764787	0.998002
	superpathay of heme biosynthesis from glutamate	PWY.5918		8.8886	29.7584	0.76521	0.998002
	1,4-dihydroxy-6-naphthoate biosynthesis II	PWY.7371		-5.31964	19.2255	0.782045	0.998002
	3-phenylpropanoate and 3-(3-hydroxyphenyl)propanoate degradation to 2-oxopent-4-enoate	HCAMHPDEG.PWY		-1.53315	5.6799	0.787249	0.998002
	cinnamate and 3-hydroxycinnamate degradation to 2-oxopent-4-enoate	PWY.6690		-1.53315	5.6799	0.787249	0.998002
	L-methionine biosynthesis I	HOMOSER.METSYN.PWY		-14.5052	54.4728	0.790053	0.998002
	superpathway of pyridoxal 5'-phosphate biosynthesis and salvage	PWY0.845		18.876	71.6872	0.792341	0.998002
	superpathway of pyrimidine deoxyribonucleoside salvage	PWY.7200		15.6795	60.0232	0.79395	0.998002
	6-hydroxymethyl-dihydropterin diphosphate biosynthesis I	PWY.6147		15.0259	58.7799	0.798267	0.998002
	fatty acid &beta;-oxidation I	FAO.PWY		10.82	42.5606	0.799351	0.998002
	adenosine deoxyribonucleotides de novo biosynthesis II	PWY.7220		-27.9082	109.99	0.799731	0.998002
	guanosine deoxyribonucleotides de novo biosynthesis II	PWY.7222		-27.9082	109.99	0.799731	0.998002
	allantoin degradation IV (anaerobic)	PWY0.41		1.62988	6.55307	0.803606	0.998002
	reductive acetyl coenzyme A pathway	CODH.PWY		1.53228	6.21775	0.805373	0.998002
	superpathway of (R,R)-butanediol biosynthesis	P125.PWY		5.52357	22.4776	0.805915	0.998002
	superpathway of menaquinol-9 biosynthesis	PWY.5845		8.54478	36.0446	0.812637	0.998002
	superpathway of demethylmenaquinol-9 biosynthesis	PWY.5862		7.44965	31.4637	0.812863	0.998002
	superpathway of menaquinol-6 biosynthesis I	PWY.5850		8.53277	36.0449	0.812897	0.998002
	superpathway of menaquinol-10 biosynthesis	PWY.5896		8.53277	36.0449	0.812897	0.998002
	superpathway of demethylmenaquinol-6 biosynthesis I	PWY.5860		7.44158	31.4639	0.813063	0.998002
	chitin derivatives degradation	PWY.6906		0.684257	2.89469	0.813163	0.998002
	mixed acid fermentation	FERMENTATION.PWY		18.4763	78.4842	0.813915	0.998002
	pyrimidine deoxyribonucleosides salvage	PWY.7199		-12.5179	53.9651	0.816594	0.998002
	3-phenylpropanoate and 3-(3-hydroxyphenyl)propanoate degradation	PWY0.1277		-1.92725	8.50733	0.820808	0.998002
	glycolysis I (from glucose 6-phosphate)	GLYCOLYSIS		-20.3547	91.5323	0.824046	0.998002
	6-hydroxymethyl-dihydropterin diphosphate biosynthesis III (Chlamydia)	PWY.7539		13.6603	62.3656	0.826648	0.998002
	NAD salvage pathway II	NAD.BIOSYNTHESIS.II		6.1394	28.0355	0.826686	0.998002
	methylphosphonate degradation I	PWY0.1533		5.49177	25.4303	0.829049	0.998002
	superpathway of phenylethylamine degradation	PWY.6071		-1.0044	4.7516	0.832615	0.998002
	phenylacetate degradation I (aerobic)	PWY0.321		-1.06977	5.21341	0.837444	0.998002
	tRNA processing	PWY0.1479		7.16514	34.9194	0.837447	0.998002
	ppGpp biosynthesis	PPGPPMET.PWY		7.06274	34.7345	0.838897	0.998002
	glucose and glucose-1-phosphate degradation	GLUCOSE1PMETAB.PWY		-5.94837	29.7431	0.84151	0.998002
	superpathway of histidine, purine, and pyrimidine biosynthesis	PRPP.PWY		13.3398	67.6188	0.843631	0.998002
	guanosine nucleotides degradation III	PWY.6608		-11.1745	56.9309	0.844412	0.998002
	peptidoglycan biosynthesis V (&beta;-lactam resistance)	PWY.6470		-3.32303	17.3134	0.847816	0.998002
	glycolysis II (from fructose 6-phosphate)	PWY.5484		19.5989	102.239	0.848003	0.998002
	urea cycle	PWY.4984		-9.77642	53.8567	0.855975	0.998002
	gluconeogenesis I	GLUCONEO.PWY		-13.8199	78.2183	0.859777	0.998002
	CMP-legionaminate biosynthesis I	PWY.6749		-8.70629	55.0319	0.874314	0.998002
	sulfate reduction I (assimilatory)	SO4ASSIM.PWY		5.37244	34.8476	0.877494	0.998002
	superpathway of menaquinol-8 biosynthesis II	PWY.6263		-5.05657	32.9733	0.878137	0.998002
	biotin biosynthesis II	PWY.5005		-2.48686	17.3154	0.885816	0.998002
	glutaryl-CoA degradation	PWY.5177		2.87479	20.2427	0.887084	0.998002
	pyrimidine deoxyribonucleotides de novo biosynthesis II	PWY.7187		-7.76937	58.4314	0.894236	0.998002
	4-hydroxyphenylacetate degradation	X3.HYDROXYPHENYLACETATE.DEGRADATION.PWY		-0.495082	4.00547	0.901645	0.998002
	superpathway of methylglyoxal degradation	METHGLYUT.PWY		2.56407	21.0956	0.903273	0.998002
	superpathway of glycerol degradation to 1,3-propanediol	GOLPDLCAT.PWY		0.83183	7.03015	0.905825	0.998002
	adenosine nucleotides degradation IV	PWY.5532		0.0874978	0.767861	0.90929	0.998002
	superpathway of N-acetylneuraminate degradation	P441.PWY		7.96848	72.1127	0.912025	0.998002
	superpathway of tetrahydrofolate biosynthesis and salvage	FOLSYN.PWY		-6.4914	60.2776	0.914252	0.998002
	thiazole biosynthesis II (Bacillus)	PWY.6891		3.42947	37.0422	0.926246	0.998002
	superpathway of heme biosynthesis from uroporphyrinogen-III	PWY0.1415		2.11722	23.2848	0.927561	0.998002
	arginine, ornithine and proline interconversion	ARGORNPROST.PWY		-0.933013	11.2831	0.934106	0.998002
	sulfoglycolysis	PWY.7446		-0.442257	5.64978	0.937615	0.998002
	superpathway of glyoxylate bypass and TCA	TCA.GLYOX.BYPASS		3.05125	39.1957	0.937959	0.998002
	L-arginine degradation II (AST pathway)	AST.PWY		1.20092	17.2974	0.944657	0.998002
	polymyxin resistance	PWY0.1338		1.20135	17.8442	0.946331	0.998002
	superpathway of L-aspartate and L-asparagine biosynthesis	ASPASN.PWY		3.86629	62.9883	0.951063	0.998002
	superpathway of fucose and rhamnose degradation	FUC.RHAMCAT.PWY		-2.16905	36.807	0.953014	0.998002
	superpathway of chorismate metabolism	ALL.CHORISMATE.PWY		2.16598	37.6958	0.954186	0.998002
	superpathway of ubiquinol-8 biosynthesis (prokaryotic)	UBISYN.PWY		1.40843	25.4834	0.955931	0.998002
	TCA cycle VII (acetate-producers)	PWY.7254		1.95856	39.9788	0.960933	0.998002
	superpathway of pyrimidine deoxyribonucleotides de novo biosynthesis (E. coli)	PWY0.166		2.8246	62.3977	0.963899	0.998002
	superpathway of tetrahydrofolate biosynthesis	PWY.6612		2.17808	59.532	0.970819	0.998002
	superpathway of lipopolysaccharide biosynthesis	LPSSYN.PWY		0.391063	11.4129	0.97267	0.998002
	chlorophyllide a biosynthesis II (anaerobic)	PWY.5531		-0.0204424	0.61255	0.973381	0.998002
	chlorophyllide a biosynthesis III (aerobic, light independent)	PWY.7159		-0.0204424	0.61255	0.973381	0.998002
	superpathway of pyrimidine deoxyribonucleotides de novo biosynthesis	PWY.7211		1.82935	56.0498	0.973967	0.998002
	2-methylcitrate cycle II	PWY.5747		0.193179	6.30565	0.975563	0.998002
	superpathway of glycolysis, pyruvate dehydrogenase, TCA, and glyoxylate bypass	GLYCOLYSIS.TCA.GLYOX.BYPASS		1.59651	52.6684	0.975821	0.998002
	enterobacterial common antigen biosynthesis	ECASYN.PWY		0.711379	24.0126	0.976369	0.998002
	superpathway of ornithine degradation	ORNDEG.PWY		-0.551551	19.6361	0.977595	0.998002
	2-methylcitrate cycle I	PWY0.42		0.150894	6.17451	0.980506	0.998002
	reductive TCA cycle I	P23.PWY		-1.35884	56.1552	0.980697	0.998002
	ubiquinol-7 biosynthesis (prokaryotic)	PWY.5855		0.603766	25.6792	0.981245	0.998002
	ubiquinol-9 biosynthesis (prokaryotic)	PWY.5856		0.603766	25.6792	0.981245	0.998002
	ubiquinol-10 biosynthesis (prokaryotic)	PWY.5857		0.603766	25.6792	0.981245	0.998002
	ubiquinol-8 biosynthesis (prokaryotic)	PWY.6708		0.603766	25.6792	0.981245	0.998002
	TCA cycle IV (2-oxoglutarate decarboxylase)	P105.PWY		0.908509	58.6101	0.987634	0.998002
	superpathway of sulfate assimilation and cysteine biosynthesis	SULFATE.CYS.PWY		0.747857	50.0838	0.988088	0.998002
	superpathway of L-threonine metabolism	THREOCAT.PWY		0.145058	10.6055	0.989089	0.998002
	superpathway of L-arginine, putrescine, and 4-aminobutanoate degradation	ARGDEG.PWY		0.0806467	23.1193	0.997217	0.998002
	superpathway of L-arginine and L-ornithine degradation	ORNARGDEG.PWY		0.0806467	23.1193	0.997217	0.998002
	pyrimidine deoxyribonucleotides de novo biosynthesis III	PWY.6545		0.113714	45.4043	0.998002	0.998002
	Linear modeling of child mental health problems and single pathways. Model: relative pathway abundance ~ sqrt(child mental health problems) + age + sex + BMI + self-reported use of antibiotics + maternal education + time in mail + season of stool production + DNA isolation batch + sequencing run batch + number of sequencing reads + first 10 genetic PCs. Values are pooled over 30 iterations that i…

## Sheet: Attention problems
	Table 9. Single pathway differential abundance analysis of attention problems (genus-level)
	Pathway	MetaCyc pathway code		B	se	p	p-corrected
	peptidoglycan biosynthesis IV (Enterococcus faecium)	PWY.6471		-154.519	65.4351	0.0183146	0.931487
	UDP-2,3-diacetamido-2,3-dideoxy-&alpha;-D-mannuronate biosynthesis	PWY.7090		3.81397	1.77513	0.0318067	0.931487
	GDP-D-glycero-&alpha;-D-manno-heptose biosynthesis	PWY.6478		38.4513	20.0971	0.055876	0.931487
	glutaryl-CoA degradation	PWY.5177		32.9753	17.6751	0.0622592	0.931487
	nitrate reduction VI (assimilatory)	PWY490.3		-79.4672	42.8631	0.0639106	0.931487
	anhydromuropeptides recycling	PWY0.1261		131.634	72.9323	0.0712655	0.931487
	superpathway of glycol metabolism and degradation	GLYCOL.GLYOXDEG.PWY		47.5152	27.748	0.0870029	0.931487
	tRNA processing	PWY0.1479		51.3054	30.4967	0.0926835	0.931487
	superpathway of (Kdo)2-lipid A biosynthesis	KDO.NAGLIPASYN.PWY		56.9676	34.1184	0.0951568	0.931487
	superpathway of menaquinol-7 biosynthesis	PWY.5840		56.182	33.7784	0.0964415	0.931487
	pyruvate fermentation to butanoate	CENTFERM.PWY		49.8214	30.0374	0.0973663	0.931487
	superpathway of Clostridium acetobutylicum acidogenic fermentation	PWY.6590		59.2203	35.8927	0.0991376	0.931487
	superpathway of menaquinol-11 biosynthesis	PWY.5897		53.7026	32.6447	0.100136	0.931487
	superpathway of menaquinol-12 biosynthesis	PWY.5898		53.7026	32.6447	0.100136	0.931487
	superpathway of menaquinol-13 biosynthesis	PWY.5899		53.7026	32.6447	0.100136	0.931487
	superpathway of menaquinol-8 biosynthesis I	PWY.5838		55.6058	33.8101	0.100221	0.931487
	superpathay of heme biosynthesis from glutamate	PWY.5918		42.6108	25.9906	0.101294	0.931487
	superpathway of demethylmenaquinol-8 biosynthesis	PWY.5861		49.152	30.078	0.102407	0.931487
	superpathway of phylloquinol biosynthesis	PWY.5863		38.9624	24.1458	0.106788	0.931487
	1,4-dihydroxy-2-naphthoate biosynthesis I	PWY.5837		35.7018	22.3883	0.110968	0.931487
	glyoxylate cycle	GLYOXYLATE.BYPASS		57.5429	37.6912	0.127018	0.931487
	L-methionine biosynthesis I	HOMOSER.METSYN.PWY		72.4418	47.5812	0.128068	0.931487
	heme biosynthesis I (aerobic)	HEME.BIOSYNTHESIS.II		27.2712	18.0039	0.13002	0.931487
	enterobactin biosynthesis	ENTBACSYN.PWY		44.5594	30.1037	0.139001	0.931487
	heme biosynthesis II (anaerobic)	HEMESYN2.PWY		40.2055	27.4404	0.143048	0.931487
	superpathway of S-adenosyl-L-methionine biosynthesis	MET.SAM.PWY		85.0914	58.4252	0.145457	0.931487
	ppGpp biosynthesis	PPGPPMET.PWY		44.1207	30.3443	0.146125	0.931487
	superpathway of methylglyoxal degradation	METHGLYUT.PWY		26.5145	18.4297	0.15042	0.931487
	superpathway of L-methionine biosynthesis (transsulfuration)	PWY.5347		92.1942	64.9026	0.15564	0.931487
	D-glucarate degradation I	GLUCARDEG.PWY		25.7388	18.214	0.157795	0.931487
	superpathway of chorismate metabolism	ALL.CHORISMATE.PWY		46.5012	32.9288	0.158077	0.931487
	superpathway of glycolysis, pyruvate dehydrogenase, TCA, and glyoxylate bypass	GLYCOLYSIS.TCA.GLYOX.BYPASS		64.9275	46.008	0.158357	0.931487
	fatty acid &beta;-oxidation I	FAO.PWY		52.2907	37.1817	0.159796	0.931487
	methylphosphonate degradation I	PWY0.1533		31.2124	22.2159	0.16021	0.931487
	superpathway of glyoxylate bypass and TCA	TCA.GLYOX.BYPASS		47.9657	34.2407	0.16144	0.931487
	superpathway of heme biosynthesis from uroporphyrinogen-III	PWY0.1415		28.4517	20.3428	0.162105	0.931487
	enterobacterial common antigen biosynthesis	ECASYN.PWY		29.2537	20.9781	0.163348	0.931487
	TCA cycle VIII (helicobacter)	REDCITCYC		50.5872	36.8089	0.169518	0.931487
	TCA cycle IV (2-oxoglutarate decarboxylase)	P105.PWY		70.2783	51.1975	0.170024	0.931487
	acetyl-CoA fermentation to butanoate II	PWY.5676		-59.5733	43.4334	0.170364	0.931487
	superpathway of demethylmenaquinol-9 biosynthesis	PWY.5862		37.6641	27.4846	0.170747	0.931487
	superpathway of demethylmenaquinol-6 biosynthesis I	PWY.5860		37.6535	27.4848	0.17087	0.931487
	polymyxin resistance	PWY0.1338		21.2611	15.5903	0.172824	0.931487
	superpathway of menaquinol-9 biosynthesis	PWY.5845		42.5882	31.4858	0.176353	0.931487
	superpathway of menaquinol-6 biosynthesis I	PWY.5850		42.5725	31.4861	0.176516	0.931487
	superpathway of menaquinol-10 biosynthesis	PWY.5896		42.5725	31.4861	0.176516	0.931487
	myo-inositol degradation I	P562.PWY		-13.2762	10.0176	0.185248	0.931487
	TCA cycle I (prokaryotic)	TCA		105.508	80.2062	0.188529	0.931487
	L-arginine degradation II (AST pathway)	AST.PWY		19.6411	15.1135	0.19392	0.931487
	methanogenesis from acetate	METH.ACETATE.PWY		-65.3066	51.3472	0.20359	0.931487
	superpathway of L-arginine, putrescine, and 4-aminobutanoate degradation	ARGDEG.PWY		25.4276	20.2005	0.208286	0.931487
	superpathway of L-arginine and L-ornithine degradation	ORNARGDEG.PWY		25.4276	20.2005	0.208286	0.931487
	D-galacturonate degradation I	GALACTUROCAT.PWY		68.8013	54.7145	0.208755	0.931487
	superpathway of polyamine biosynthesis I	POLYAMSYN.PWY		42.5151	33.8418	0.209179	0.931487
	superpathway of ornithine degradation	ORNDEG.PWY		21.4263	17.1566	0.21188	0.931487
	superpathway of arginine and polyamine biosynthesis	ARG.POLYAMINE.SYN		55.3293	44.3188	0.212037	0.931487
	superpathway of hexuronide and hexuronate degradation	GALACT.GLUCUROCAT.PWY		48.3396	38.8119	0.21312	0.931487
	adenosylcobalamin salvage from cobinamide II	PWY.6269		-68.1798	55.8002	0.221927	0.931487
	adenosylcobalamin biosynthesis from cobyrinate a,c-diamide I	PWY.5509		-67.7653	55.9398	0.225906	0.931487
	TCA cycle VI (obligate autotrophs)	PWY.5913		94.2885	78.1809	0.227969	0.931487
	teichoic acid (poly-glycerol) biosynthesis	TEICHOICACID.PWY		-29.0384	24.3969	0.234108	0.931487
	aspartate superpathway	PWY0.781		63.5986	53.6435	0.23595	0.931487
	L-methionine biosynthesis III	HSERMETANA.PWY		59.3285	50.1627	0.23708	0.931487
	reductive TCA cycle I	P23.PWY		57.6431	49.0602	0.240176	0.931487
	superpathway of heme biosynthesis from glycine	PWY.5920		9.40703	8.01917	0.240929	0.931487
	pyruvate fermentation to acetate and lactate II	PWY.5100		-75.7463	64.8538	0.242984	0.931487
	ADP-L-glycero-&beta;-D-manno-heptose biosynthesis	PWY0.1241		22.6886	19.926	0.255008	0.931487
	NAD salvage pathway II	NAD.BIOSYNTHESIS.II		27.6284	24.4956	0.259519	0.931487
	adenosylcobalamin salvage from cobinamide I	COBALSYN.PWY		-62.5933	55.7339	0.26156	0.931487
	heterolactic fermentation	P122.PWY		38.2755	34.979	0.274	0.931487
	L-glutamate and L-glutamine biosynthesis	PWY.5505		-98.411	90.0752	0.274745	0.931487
	glycogen biosynthesis I (from ADP-D-Glucose)	GLYCOGENSYNTH.PWY		-88.863	81.4033	0.275142	0.931487
	superpathway of &beta;-D-glucuronide and D-glucuronate degradation	GLUCUROCAT.PWY		45.2809	41.9141	0.280145	0.931487
	L-rhamnose degradation I	RHAMCAT.PWY		64.5768	59.8669	0.280882	0.931487
	pyrimidine deoxyribonucleotides biosynthesis from CTP	PWY.7210		-25.5544	23.8693	0.284498	0.931487
	superpathway of L-tryptophan biosynthesis	PWY.6629		69.8837	65.5124	0.286244	0.931487
	S-adenosyl-L-methionine cycle I	PWY.6151		-66.9265	62.81	0.286779	0.931487
	1,4-dihydroxy-6-naphthoate biosynthesis I	PWY.7374		-13.9247	13.1138	0.288454	0.931487
	chlorophyllide a biosynthesis II (anaerobic)	PWY.5531		-0.56442	0.535227	0.29178	0.931487
	chlorophyllide a biosynthesis III (aerobic, light independent)	PWY.7159		-0.56442	0.535227	0.29178	0.931487
	glycerol degradation to butanol	PWY.7003		-25.4177	24.1794	0.293305	0.931487
	chondroitin sulfate degradation I (bacterial)	PWY.6572		44.2884	42.607	0.298733	0.931487
	superpathway of fucose and rhamnose degradation	FUC.RHAMCAT.PWY		32.9926	32.1611	0.305102	0.931487
	TCA cycle V (2-oxoglutarate:ferredoxin oxidoreductase)	PWY.6969		91.2288	88.9999	0.305484	0.931487
	Bifidobacterium shunt	P124.PWY		57.772	57.0452	0.311325	0.931487
	adenine and adenosine salvage III	PWY.6609		-57.041	57.9333	0.324958	0.931487
	superpathway of L-methionine biosynthesis (by sulfhydrylation)	PWY.5345		41.3673	42.1933	0.327012	0.931487
	D-fructuronate degradation	PWY.7242		71.1023	73.6426	0.334426	0.931487
	starch degradation V	PWY.6737		-91.9207	95.315	0.334984	0.931487
	superpathway of ubiquinol-8 biosynthesis (prokaryotic)	UBISYN.PWY		21.4401	22.2689	0.335789	0.931487
	L-isoleucine biosynthesis IV	PWY.5104		-70.0164	73.0712	0.338098	0.931487
	ubiquinol-7 biosynthesis (prokaryotic)	PWY.5855		21.1483	22.4403	0.346107	0.931487
	ubiquinol-9 biosynthesis (prokaryotic)	PWY.5856		21.1483	22.4403	0.346107	0.931487
	ubiquinol-10 biosynthesis (prokaryotic)	PWY.5857		21.1483	22.4403	0.346107	0.931487
	ubiquinol-8 biosynthesis (prokaryotic)	PWY.6708		21.1483	22.4403	0.346107	0.931487
	glucose and glucose-1-phosphate degradation	GLUCOSE1PMETAB.PWY		24.3679	25.9936	0.348653	0.931487
	sucrose degradation IV (sucrose phosphorylase)	PWY.5384		-58.3894	62.6495	0.351464	0.931487
	L-lysine biosynthesis II	PWY.2941		-19.3083	21.0151	0.358336	0.931487
	cis-vaccenate biosynthesis	PWY.5973		-61.7741	67.7935	0.362311	0.931487
	octane oxidation	P221.PWY		-15.1326	16.8391	0.368957	0.931487
	L-lysine fermentation to acetate and butanoate	P163.PWY		5.49765	6.43726	0.393202	0.931487
	thiazole biosynthesis II (Bacillus)	PWY.6891		27.5709	32.3614	0.394348	0.931487
	mixed acid fermentation	FERMENTATION.PWY		57.9178	68.6147	0.398728	0.931487
	UMP biosynthesis	PWY.5686		-53.0783	63.5647	0.403816	0.931487
	superpathway of geranylgeranyl diphosphate biosynthesis II (via MEP)	PWY.5121		-46.9122	56.4665	0.406201	0.931487
	L-lysine biosynthesis VI	PWY.5097		-52.6219	64.0673	0.411556	0.931487
	pyrimidine deoxyribonucleotides de novo biosynthesis IV	PWY.7198		-17.8863	21.7833	0.4117	0.931487
	CDP-diacylglycerol biosynthesis II	PWY0.1319		-56.1818	69.1413	0.416578	0.931487
	CDP-diacylglycerol biosynthesis I	PWY.5667		-56.1818	69.1413	0.416578	0.931487
	superpathway of L-serine and glycine biosynthesis I	SER.GLYSYN.PWY		-45.434	56.1253	0.418331	0.931487
	purine ribonucleosides degradation	PWY0.1296		-54.6591	67.5902	0.418807	0.931487
	superpathway of menaquinol-8 biosynthesis II	PWY.6263		-22.9846	28.8172	0.42521	0.931487
	pentose phosphate pathway (non-oxidative branch)	NONOXIPENT.PWY		-73.4154	92.2472	0.426224	0.931487
	arginine, ornithine and proline interconversion	ARGORNPROST.PWY		-7.80231	9.85792	0.428773	0.931487
	4-aminobutanoate degradation V	PWY.5022		10.071	12.8529	0.433407	0.931487
	L-lysine biosynthesis III	PWY.2942		-51.0178	65.3268	0.43493	0.931487
	superpathway of thiamin diphosphate biosynthesis II	PWY.6895		34.4267	44.1374	0.435502	0.931487
	UDP-N-acetylmuramoyl-pentapeptide biosynthesis II (lysine-containing)	PWY.6386		-43.8677	56.3426	0.436327	0.931487
	superpathway of UDP-glucose-derived O-antigen building blocks biosynthesis	PWY.7328		28.1141	36.2747	0.438425	0.931487
	superpathway of (R,R)-butanediol biosynthesis	P125.PWY		15.117	19.6302	0.441351	0.931487
	superpathway of sulfur oxidation (Acidianus ambivalens)	PWY.5304		-38.1526	49.7786	0.443514	0.931487
	superpathway of glycolysis and Entner-Doudoroff	GLYCOLYSIS.E.D		41.2052	53.7888	0.443746	0.931487
	guanosine ribonucleotides de novo biosynthesis	PWY.7221		-44.4303	59.6109	0.456168	0.931487
	peptidoglycan biosynthesis III (mycobacteria)	PWY.6385		-40.6317	54.621	0.457047	0.931487
	fatty acid elongation -- saturated	FASYN.ELONG.PWY		79.6889	107.307	0.457809	0.931487
	aerobic respiration I (cytochrome c)	PWY.3781		10.0977	13.6875	0.460778	0.931487
	glycolysis II (from fructose 6-phosphate)	PWY.5484		65.5743	89.3929	0.46332	0.931487
	methylerythritol phosphate pathway I	NONMEVIPP.PWY		-41.4165	56.9695	0.467327	0.931487
	methylerythritol phosphate pathway II	PWY.7560		-41.4165	56.9695	0.467327	0.931487
	superpathway of N-acetylglucosamine, N-acetylmannosamine and N-acetylneuraminate degradation	GLCMANNANAUT.PWY		-38.9302	53.7285	0.468811	0.931487
	glycogen degradation I (bacterial)	GLYCOCAT.PWY		-61.3468	85.1187	0.471178	0.931487
	superpathway of pyridoxal 5'-phosphate biosynthesis and salvage	PWY0.845		45.0377	62.6564	0.472358	0.931487
	L-isoleucine biosynthesis II	PWY.5101		-53.8183	75.0836	0.473607	0.931487
	photorespiration	PWY.181		1.60682	2.24654	0.474553	0.931487
	NAD salvage pathway I	PYRIDNUCSAL.PWY		-35.8729	50.559	0.478093	0.931487
	UDP-N-acetylmuramoyl-pentapeptide biosynthesis I (meso-diaminopimelate containing)	PWY.6387		-39.4243	55.6093	0.478449	0.931487
	peptidoglycan biosynthesis I (meso-diaminopimelate containing)	PEPTIDOGLYCANSYN.PWY		-38.9587	55.1216	0.479799	0.931487
	peptidoglycan biosynthesis V (&beta;-lactam resistance)	PWY.6470		10.5737	15.128	0.484676	0.931487
	pyrimidine deoxyribonucleosides salvage	PWY.7199		-32.975	47.1934	0.48482	0.931487
	superpathway of pyrimidine nucleobases salvage	PWY.7208		-45.369	65.2702	0.487088	0.931487
	tRNA charging	TRNA.CHARGING.PWY		-38.1462	54.9583	0.487716	0.931487
	dTDP-L-rhamnose biosynthesis I	DTDPRHAMSYN.PWY		-52.7276	76.2648	0.489422	0.931487
	queuosine biosynthesis	PWY.6700		40.5955	59.1157	0.492355	0.931487
	pentose phosphate pathway	PENTOSE.P.PWY		48.8579	71.4423	0.494142	0.931487
	inosine-5'-phosphate biosynthesis I	PWY.6123		-37.0541	54.3324	0.495337	0.931487
	gondoate biosynthesis (anaerobic)	PWY.7663		-52.7437	77.4165	0.495773	0.931487
	superpathway of N-acetylneuraminate degradation	P441.PWY		42.5003	63.0109	0.500088	0.931487
	NAD biosynthesis I (from aspartate)	PYRIDNUCSYN.PWY		-34.1983	50.8464	0.501303	0.931487
	isopropanol biosynthesis	PWY.6876		-3.48088	5.214	0.504475	0.931487
	coenzyme A biosynthesis I	COA.PWY		-33.3573	50.6543	0.510286	0.931487
	glycolysis III (from glucose)	ANAGLYCOLYSIS.PWY		-43.4386	66.1601	0.511545	0.931487
	adenosine ribonucleotides de novo biosynthesis	PWY.7219		-41.707	64.0111	0.514771	0.931487
	5-aminoimidazole ribonucleotide biosynthesis II	PWY.6122		-37.3245	57.3512	0.515257	0.931487
	superpathway of 5-aminoimidazole ribonucleotide biosynthesis	PWY.6277		-37.3245	57.3512	0.515257	0.931487
	Calvin-Benson-Bassham cycle	CALVIN.PWY		-39.1195	60.2185	0.516019	0.931487
	superpathway of lipopolysaccharide biosynthesis	LPSSYN.PWY		6.45548	9.97218	0.51749	0.931487
	superpathway of adenosine nucleotides de novo biosynthesis I	PWY.7229		-43.5387	67.3259	0.51792	0.931487
	superpathway of L-threonine metabolism	THREOCAT.PWY		5.92459	9.26683	0.52269	0.931487
	urea cycle	PWY.4984		-29.8878	47.0748	0.525577	0.931487
	superpathway of L-alanine biosynthesis	PWY0.1061		45.7498	72.4847	0.528015	0.931487
	L-isoleucine biosynthesis III	PWY.5103		-40.959	65.2222	0.530092	0.931487
	inosine-5'-phosphate biosynthesis III	PWY.7234		29.1274	46.7063	0.532953	0.931487
	superpathway of branched amino acid biosynthesis	BRANCHED.CHAIN.AA.SYN.PWY		-40.7325	66.1209	0.537955	0.931487
	allantoin degradation to glyoxylate III	PWY.5705		-4.28753	7.043	0.542759	0.931487
	L-isoleucine biosynthesis I (from threonine)	ILEUSYN.PWY		-42.3461	69.9224	0.544849	0.931487
	L-valine biosynthesis	VALSYN.PWY		-42.3461	69.9224	0.544849	0.931487
	chorismate biosynthesis from 3-dehydroquinate	PWY.6163		-36.7053	60.9343	0.547002	0.931487
	superpathway of aromatic amino acid biosynthesis	COMPLETE.ARO.PWY		-39.5038	66.0159	0.549652	0.931487
	homolactic fermentation	ANAEROFRUCAT.PWY		42.8705	72.254	0.553036	0.931487
	L-leucine degradation I	LEU.DEG2.PWY		1.49498	2.54326	0.556729	0.931487
	chorismate biosynthesis I	ARO.PWY		-37.2001	63.3622	0.557211	0.931487
	glycolysis V (Pyrococcus)	P341.PWY		-1.01716	1.73557	0.557906	0.931487
	L-glutamate degradation V (via hydroxyglutarate)	P162.PWY		-3.75938	6.44041	0.559486	0.931487
	pyridoxal 5'-phosphate biosynthesis I	PYRIDOXSYN.PWY		30.8941	53.2727	0.562041	0.931487
	L-histidine biosynthesis	HISTSYN.PWY		-32.635	56.3009	0.562223	0.931487
	palmitate biosynthesis II (bacteria and plants)	PWY.5971		54.8344	95.082	0.564212	0.931487
	galactose degradation I (Leloir pathway)	PWY.6317		-40.8653	72.5539	0.573343	0.931487
	superpathway of pyrimidine deoxyribonucleoside salvage	PWY.7200		-29.4452	52.4756	0.574786	0.931487
	pantothenate and coenzyme A biosynthesis I	PANTOSYN.PWY		-27.1585	48.5195	0.575726	0.931487
	pyruvate fermentation to isobutanol (engineered)	PWY.7111		-47.2269	85.1266	0.579113	0.931487
	methylaspartate cycle	PWY.6728		-1.54781	2.80033	0.580524	0.931487
	superpathway of adenosine nucleotides de novo biosynthesis II	PWY.6126		-36.4816	67.0426	0.586403	0.931487
	purine nucleobases degradation I (anaerobic)	P164.PWY		-18.5536	34.9709	0.595802	0.931487
	TCA cycle VII (acetate-producers)	PWY.7254		17.9079	34.9398	0.60834	0.931487
	mevalonate pathway I	PWY.922		2.95445	5.7762	0.609075	0.931487
	5-aminoimidazole ribonucleotide biosynthesis I	PWY.6121		-29.0536	58.5438	0.619765	0.931487
	gluconeogenesis I	GLUCONEO.PWY		33.628	68.3894	0.622983	0.931487
	polyisoprenoid biosynthesis (E. coli)	POLYISOPRENSYN.PWY		34.2409	71.7483	0.633254	0.931487
	superpathway of glucose and xylose degradation	PWY.6901		34.3201	71.9184	0.633272	0.931487
	4-deoxy-L-threo-hex-4-enopyranuronate degradation	PWY.6507		39.4166	82.8803	0.634429	0.931487
	superpathway of phospholipid biosynthesis I (bacteria)	PHOSLIPSYN.PWY		-30.5648	65.0151	0.638329	0.931487
	pyrimidine deoxyribonucleotides de novo biosynthesis III	PWY.6545		-18.6522	39.6925	0.638472	0.931487
	urate biosynthesis/inosine 5'-phosphate degradation	PWY.5695		41.0933	88.7489	0.643401	0.931487
	chitin derivatives degradation	PWY.6906		-1.15922	2.52945	0.646801	0.931487
	thiamin salvage II	PWY.6897		24.725	53.9894	0.647038	0.931487
	superpathway of purine deoxyribonucleosides degradation	PWY0.1297		-27.9379	61.3286	0.648774	0.931487
	pyrimidine deoxyribonucleotides de novo biosynthesis I	PWY.7184		-25.0706	55.5672	0.651918	0.931487
	glycolysis I (from glucose 6-phosphate)	GLYCOLYSIS		35.8406	80.06	0.654445	0.931487
	adenosine nucleotides degradation II	SALVADEHYPOX.PWY		22.4831	50.2982	0.654934	0.931487
	superpathway of geranylgeranyldiphosphate biosynthesis I (via mevalonate)	PWY.5910		3.46045	7.76651	0.65597	0.931487
	biotin biosynthesis II	PWY.5005		-6.71696	15.1315	0.657165	0.931487
	phosphopantothenate biosynthesis I	PANTO.PWY		-22.9686	52.5941	0.662372	0.931487
	adenosine deoxyribonucleotides de novo biosynthesis II	PWY.7220		-41.4595	96.1713	0.666448	0.931487
	guanosine deoxyribonucleotides de novo biosynthesis II	PWY.7222		-41.4595	96.1713	0.666448	0.931487
	ethylmalonyl-CoA pathway	PWY.5741		1.05619	2.45789	0.667458	0.931487
	superpathway of L-isoleucine biosynthesis I	PWY.3001		-25.9631	61.54	0.673157	0.931487
	catechol degradation I (meta-cleavage pathway)	PWY.5415		0.30358	0.720054	0.673363	0.931487
	superpathway of L-tyrosine biosynthesis	PWY.6630		28.3542	67.692	0.675362	0.931487
	superpathway of L-phenylalanine biosynthesis	PWY.6628		28.2504	68.1479	0.678525	0.931487
	3-phenylpropanoate and 3-(3-hydroxyphenyl)propanoate degradation	PWY0.1277		3.02752	7.43402	0.683873	0.931487
	L-lysine biosynthesis I	DAPLYSINESYN.PWY		-27.5297	68.0504	0.685859	0.931487
	superpathway of pyrimidine deoxyribonucleotides de novo biosynthesis (E. coli)	PWY0.166		-22.0025	54.5565	0.686778	0.931487
	sucrose degradation III (sucrose invertase)	PWY.621		-38.8226	96.5049	0.687523	0.931487
	pyruvate fermentation to acetone	PWY.6588		28.5595	71.281	0.688718	0.931487
	dTDP-N-acetylthomosamine biosynthesis	PWY.7315		13.6533	34.1565	0.689406	0.931487
	sulfoglycolysis	PWY.7446		1.9634	4.93693	0.690903	0.931487
	L-ornithine biosynthesis	GLUTORN.PWY		22.2871	56.3618	0.692574	0.931487
	phenylacetate degradation I (aerobic)	PWY0.321		1.78723	4.55562	0.694874	0.931487
	1,4-dihydroxy-6-naphthoate biosynthesis II	PWY.7371		-6.47312	16.8031	0.700111	0.931487
	superpathway of pyrimidine deoxyribonucleosides degradation	PWY0.1298		-22.9692	59.632	0.700149	0.931487
	4-hydroxyphenylacetate degradation	X3.HYDROXYPHENYLACETATE.DEGRADATION.PWY		1.33624	3.50009	0.702677	0.931487
	superpathway of histidine, purine, and pyrimidine biosynthesis	PRPP.PWY		22.1959	59.1069	0.707318	0.931487
	formaldehyde oxidation I	RUMP.PWY		9.92413	26.4741	0.707809	0.931487
	superpathway of phenylethylamine degradation	PWY.6071		1.55171	4.1521	0.70866	0.931487
	lactose and galactose degradation I	LACTOSECAT.PWY		-1.67761	4.51388	0.710194	0.931487
	peptidoglycan biosynthesis II (staphylococci)	PWY.5265		-2.10191	5.78964	0.716613	0.931487
	flavin biosynthesis I (bacteria and plants)	RIBOSYN2.PWY		-19.4269	53.5153	0.716636	0.931487
	adenosylcobalamin biosynthesis I (early cobalt insertion)	PWY.5507		-2.2597	6.23095	0.716905	0.931487
	allantoin degradation IV (anaerobic)	PWY0.41		2.04669	5.72641	0.720827	0.931487
	D-galactarate degradation I	GALACTARDEG.PWY		2.79944	7.94132	0.724494	0.931487
	superpathway of D-glucarate and D-galactarate degradation	GLUCARGALACTSUPER.PWY		2.79944	7.94132	0.724494	0.931487
	superpathway of L-lysine, L-threonine and L-methionine biosynthesis I	P4.PWY		18.8159	54.0444	0.727765	0.931487
	hexitol fermentation to lactate, formate, ethanol and acetate	P461.PWY		-15.2288	43.9919	0.729254	0.931487
	6-hydroxymethyl-dihydropterin diphosphate biosynthesis III (Chlamydia)	PWY.7539		-18.84	54.5304	0.729764	0.931487
	guanosine nucleotides degradation III	PWY.6608		16.2174	49.7639	0.744549	0.931487
	CMP-legionaminate biosynthesis I	PWY.6749		-15.6207	48.0901	0.745355	0.931487
	2-methylcitrate cycle II	PWY.5747		1.78721	5.51014	0.745712	0.931487
	incomplete reductive TCA cycle	P42.PWY		36.7973	115.564	0.750209	0.931487
	pyrimidine deoxyribonucleotides de novo biosynthesis II	PWY.7187		-16.1521	51.0964	0.751956	0.931487
	2-methylcitrate cycle I	PWY0.42		1.70489	5.39555	0.752054	0.931487
	superpathway of pyrimidine ribonucleosides salvage	PWY.7196		-26.4258	84.6682	0.754994	0.931487
	mannan degradation	PWY.7456		13.9766	47.2178	0.767263	0.931487
	Kdo transfer to lipid IVA III (Chlamydia)	PWY.6467		16.1911	55.5798	0.770846	0.931487
	(5Z)-dodec-5-enoate biosynthesis	PWY0.862		30.5485	105.348	0.771869	0.931487
	preQ0 biosynthesis	PWY.6703		13.9766	48.4247	0.772902	0.931487
	purine nucleotides degradation II (aerobic)	PWY.6353		12.4439	43.561	0.775167	0.931487
	3-phenylpropanoate and 3-(3-hydroxyphenyl)propanoate degradation to 2-oxopent-4-enoate	HCAMHPDEG.PWY		1.39925	4.96343	0.778044	0.931487
	cinnamate and 3-hydroxycinnamate degradation to 2-oxopent-4-enoate	PWY.6690		1.39925	4.96343	0.778044	0.931487
	L-arginine biosynthesis III (via N-acetyl-L-citrulline)	PWY.5154		18.828	67.2507	0.779535	0.931487
	palmitoleate biosynthesis I (from (5Z)-dodec-5-enoate)	PWY.6282		30.0111	108.217	0.781563	0.931487
	superpathway of fatty acid biosynthesis initiation (E. coli)	FASYN.INITIAL.PWY		25.076	91.1347	0.783231	0.931487
	superpathway of L-threonine biosynthesis	THRESYN.PWY		-16.1362	58.9115	0.78419	0.931487
	oleate biosynthesis IV (anaerobic)	PWY.7664		30.0843	110.267	0.785014	0.931487
	8-amino-7-oxononanoate biosynthesis I	PWY.6519		26.2905	96.7398	0.785835	0.931487
	pyruvate fermentation to propanoate I	P108.PWY		-23.7141	88.2665	0.788219	0.931487
	L-histidine degradation I	HISDEG.PWY		-16.1913	61.5542	0.79255	0.931487
	stearate biosynthesis II (bacteria and plants)	PWY.5989		29.206	111.84	0.794014	0.931487
	colanic acid building blocks biosynthesis	COLANSYN.PWY		12.4756	48.664	0.797701	0.931487
	mycolate biosynthesis	PWYG.321		27.8814	112.106	0.803618	0.931487
	superpathway of guanosine nucleotides de novo biosynthesis II	PWY.6125		-19.2991	79.729	0.808763	0.931487
	biotin biosynthesis I	BIOTIN.BIOSYNTHESIS.PWY		21.3631	89.4889	0.811348	0.931487
	superpathway of purine nucleotides de novo biosynthesis I	PWY.841		-19.4639	82.0087	0.812422	0.931487
	lipid IVA biosynthesis	NAGLIPASYN.PWY		14.6064	61.7225	0.812959	0.931487
	superpathway of thiamin diphosphate biosynthesis I	THISYN.PWY		-16.187	70.2241	0.817727	0.931487
	superpathway of pyrimidine deoxyribonucleotides de novo biosynthesis	PWY.7211		-11.0613	48.9945	0.821409	0.931487
	sulfate reduction I (assimilatory)	SO4ASSIM.PWY		6.87408	30.4605	0.821483	0.931487
	superpathway of guanosine nucleotides de novo biosynthesis I	PWY.7228		-17.3135	76.8048	0.821677	0.931487
	thiazole biosynthesis I (E. coli)	PWY.6892		-13.7559	61.5379	0.823144	0.931487
	UDP-N-acetyl-D-glucosamine biosynthesis I	UDPNAGSYN.PWY		-13.34	59.8201	0.82356	0.931487
	acetylene degradation	P161.PWY		-16.9475	78.9517	0.83006	0.931487
	fucose degradation	FUCCAT.PWY		7.04317	33.0378	0.831208	0.931487
	6-hydroxymethyl-dihydropterin diphosphate biosynthesis I	PWY.6147		-10.5939	51.3963	0.836721	0.931487
	L-tryptophan biosynthesis	TRPSYN.PWY		-12.0768	58.9106	0.837594	0.931487
	superpathway of purine nucleotides de novo biosynthesis II	DENOVOPURINE2.PWY		-16.4981	81.2776	0.839171	0.931487
	O-antigen building blocks biosynthesis (E. coli)	OANTIGEN.PWY		-9.91962	48.9297	0.839368	0.931487
	taxadiene biosynthesis (engineered)	PWY.7392		11.6584	58.034	0.840809	0.931487
	superpathway of UDP-N-acetylglucosamine-derived O-antigen building blocks biosynthesis	PWY.7332		3.97678	20.3013	0.844721	0.931487
	L-1,2-propanediol degradation	PWY.7013		3.60798	18.7408	0.847357	0.931487
	adenosine nucleotides degradation IV	PWY.5532		0.127917	0.671005	0.848833	0.931487
	succinate fermentation to butanoate	PWY.5677		1.10522	5.86537	0.85056	0.931487
	superpathway of polyamine biosynthesis II	POLYAMINSYN3.PWY		-3.72833	19.8761	0.851228	0.931487
	L-arginine biosynthesis IV (archaebacteria)	PWY.7400		-10.7715	57.9666	0.852606	0.931487
	L-arginine biosynthesis I (via L-ornithine)	ARGSYN.PWY		-10.6376	58.326	0.855305	0.931487
	pyrimidine deoxyribonucleotide phosphorylation	PWY.7197		-10.2651	56.6079	0.856124	0.931487
	superpathway of pyrimidine ribonucleotides de novo biosynthesis	PWY0.162		-14.0106	83.3727	0.866565	0.939539
	superpathway of hexitol degradation (bacteria)	HEXITOLDEGSUPER.PWY		4.79986	29.9883	0.872854	0.941749
	formaldehyde assimilation II (RuMP Cycle)	PWY.1861		-8.62755	54.703	0.874699	0.941749
	superpathway of L-aspartate and L-asparagine biosynthesis	ASPASN.PWY		7.76986	55.0953	0.887866	0.952606
	tetrapyrrole biosynthesis I (from glutamate)	PWY.5188		-6.39775	48.4454	0.894951	0.955813
	N10-formyl-tetrahydrofolate biosynthesis	X1CMET2.PWY		-6.58987	51.3478	0.897896	0.955813
	phosphatidylglycerol biosynthesis II (non-plastidic)	PWY4FS.8		-7.5609	66.1051	0.908952	0.955813
	phosphatidylglycerol biosynthesis I (plastidic)	PWY4FS.7		-7.5609	66.1051	0.908952	0.955813
	CMP-3-deoxy-D-manno-octulosonate biosynthesis I	PWY.1269		6.81935	60.5179	0.910295	0.955813
	peptidoglycan maturation (meso-diaminopimelate containing)	PWY0.1586		-11.1307	99.9541	0.911345	0.955813
	toluene degradation I (aerobic) (via o-cresol)	PWY.5180		-0.7042	6.73593	0.91675	0.955813
	toluene degradation II (aerobic) (via 4-methylcatechol)	PWY.5182		-0.7042	6.73593	0.91675	0.955813
	aromatic biogenic amine degradation (bacteria)	PWY.7431		-0.292195	2.86203	0.918694	0.955813
	GDP-mannose biosynthesis	PWY.5659		4.87298	57.2377	0.932163	0.966572
	superpathway of GDP-mannose-derived O-antigen building blocks biosynthesis	PWY.7323		5.16147	68.4581	0.939908	0.968246
	superpathway of glycerol degradation to 1,3-propanediol	GOLPDLCAT.PWY		-0.442202	6.14333	0.942625	0.968246
	reductive acetyl coenzyme A pathway	CODH.PWY		-0.387386	5.43422	0.943178	0.968246
	L-arginine biosynthesis II (acetyl cycle)	ARGSYNBSUB.PWY		-4.05337	62.8972	0.948624	0.970612
	myo-, chiro- and scillo-inositol degradation	PWY.7237		-1.69693	29.5034	0.95414	0.970898
	tetrapyrrole biosynthesis II (from glycine)	PWY.5189		2.55337	45.4328	0.955188	0.970898
	superpathway of tetrahydrofolate biosynthesis and salvage	FOLSYN.PWY		-2.1386	52.7082	0.96764	0.98033
	cob(II)yrinate a,c-diamide biosynthesis I (early cobalt insertion)	PWY.7377		-0.894395	34.1197	0.97909	0.985826
	superpathway of sulfate assimilation and cysteine biosynthesis	SULFATE.CYS.PWY		1.12805	43.776	0.979445	0.985826
	superpathway of tetrahydrofolate biosynthesis	PWY.6612		-0.522836	52.0474	0.991986	0.995207
	superpathway of 2,3-butanediol biosynthesis	PWY.6396		0.00442354	4.41607	0.999201	0.999201
	Linear modeling of child mental health problems and single pathways. Model: relative pathway abundance ~ sqrt(child mental health problems) + age + sex + BMI + self-reported use of antibiotics + maternal education + time in mail + season of stool production + DNA isolation batch + sequencing run batch + number of sequencing reads + first 10 genetic PCs. Values are pooled over 30 iterations that i…

## Sheet: Rule-breaking behavior
	Table 10. Single pathway differential abundance analysis of rule-breaking behavior (genus-level)
	Pathway	MetaCyc pathway code		B	se	p	p-corrected
	tetrapyrrole biosynthesis II (from glycine)	PWY.5189		-205.862	60.9091	0.00074123	0.22904
	tetrapyrrole biosynthesis I (from glutamate)	PWY.5188		-206.452	64.9751	0.00151191	0.23359
	superpathway of polyamine biosynthesis II	POLYAMINSYN3.PWY		-74.6801	26.6645	0.00515465	0.339568
	purine ribonucleosides degradation	PWY0.1296		-239.783	90.7059	0.0082781	0.339568
	superpathway of menaquinol-7 biosynthesis	PWY.5840		-116.228	45.3662	0.0104901	0.339568
	glucose and glucose-1-phosphate degradation	GLUCOSE1PMETAB.PWY		-88.8996	34.8881	0.0109147	0.339568
	superpathway of menaquinol-8 biosynthesis I	PWY.5838		-115.281	45.4095	0.0112122	0.339568
	superpathway of menaquinol-11 biosynthesis	PWY.5897		-110.232	43.8456	0.0120231	0.339568
	superpathway of menaquinol-12 biosynthesis	PWY.5898		-110.232	43.8456	0.0120231	0.339568
	superpathway of menaquinol-13 biosynthesis	PWY.5899		-110.232	43.8456	0.0120231	0.339568
	superpathway of demethylmenaquinol-8 biosynthesis	PWY.5861		-99.5828	40.4003	0.0138003	0.339568
	hexitol fermentation to lactate, formate, ethanol and acetate	P461.PWY		-145.196	59.0535	0.0140394	0.339568
	NAD salvage pathway II	NAD.BIOSYNTHESIS.II		-80.4054	32.8883	0.0145909	0.339568
	superpathway of hexitol degradation (bacteria)	HEXITOLDEGSUPER.PWY		-95.7223	40.26	0.0175324	0.339568
	superpathway of L-tyrosine biosynthesis	PWY.6630		-213.655	90.8941	0.0188536	0.339568
	superpathway of L-phenylalanine biosynthesis	PWY.6628		-215.015	91.5062	0.0188975	0.339568
	GDP-D-glycero-&alpha;-D-manno-heptose biosynthesis	PWY.6478		62.3494	27.0026	0.0210584	0.339568
	TCA cycle VII (acetate-producers)	PWY.7254		-108.096	46.9101	0.0213206	0.339568
	superpathway of purine deoxyribonucleosides degradation	PWY0.1297		-189.22	82.3328	0.0216657	0.339568
	superpathway of phylloquinol biosynthesis	PWY.5863		-73.5138	32.4387	0.0235584	0.339568
	1,4-dihydroxy-2-naphthoate biosynthesis I	PWY.5837		-67.0182	30.0783	0.0259987	0.339568
	pyrimidine deoxyribonucleotides biosynthesis from CTP	PWY.7210		-71.3763	32.0552	0.0260958	0.339568
	superpathway of N-acetylglucosamine, N-acetylmannosamine and N-acetylneuraminate degradation	GLCMANNANAUT.PWY		-159.103	72.1378	0.0275453	0.339568
	peptidoglycan biosynthesis IV (Enterococcus faecium)	PWY.6471		-193.389	87.9882	0.0280866	0.339568
	superpathway of sulfur oxidation (Acidianus ambivalens)	PWY.5304		-146.584	66.8578	0.0284763	0.339568
	reductive TCA cycle I	P23.PWY		-143.685	65.897	0.0293571	0.339568
	superpathway of (Kdo)2-lipid A biosynthesis	KDO.NAGLIPASYN.PWY		-99.5001	45.8463	0.0301181	0.339568
	methanogenesis from acetate	METH.ACETATE.PWY		-149.111	68.976	0.03077	0.339568
	sucrose degradation III (sucrose invertase)	PWY.621		-275.216	129.571	0.033805	0.355828
	pyrimidine deoxyribonucleotides de novo biosynthesis IV	PWY.7198		-61.8123	29.254	0.034746	0.355828
	dTDP-N-acetylthomosamine biosynthesis	PWY.7315		-95.7859	45.8705	0.0369255	0.355828
	sucrose degradation IV (sucrose phosphorylase)	PWY.5384		-175.249	84.1498	0.0374341	0.355828
	superpathway of menaquinol-6 biosynthesis I	PWY.5850		-86.8721	42.3028	0.0401646	0.355828
	superpathway of menaquinol-10 biosynthesis	PWY.5896		-86.8721	42.3028	0.0401646	0.355828
	superpathway of menaquinol-9 biosynthesis	PWY.5845		-86.8109	42.3026	0.0403041	0.355828
	superpathway of demethylmenaquinol-6 biosynthesis I	PWY.5860		-74.7699	36.9283	0.0430463	0.360446
	superpathway of demethylmenaquinol-9 biosynthesis	PWY.5862		-74.7288	36.9282	0.0431601	0.360446
	4-aminobutanoate degradation V	PWY.5022		-34.4934	17.2652	0.0458864	0.369322
	superpathway of pyrimidine deoxyribonucleosides degradation	PWY0.1298		-159.465	80.0848	0.0466134	0.369322
	superpathway of L-tryptophan biosynthesis	PWY.6629		-169.214	88.0174	0.0547041	0.416818
	ppGpp biosynthesis	PPGPPMET.PWY		-77.144	40.7768	0.0586741	0.416818
	superpathway of L-alanine biosynthesis	PWY0.1061		-183.356	97.3804	0.0598816	0.416818
	fucose degradation	FUCCAT.PWY		-83.2249	44.3745	0.0608886	0.416818
	TCA cycle IV (2-oxoglutarate decarboxylase)	P105.PWY		-125.668	68.8032	0.0679479	0.416818
	fatty acid elongation -- saturated	FASYN.ELONG.PWY		262.366	144.15	0.0689149	0.416818
	UDP-2,3-diacetamido-2,3-dideoxy-&alpha;-D-mannuronate biosynthesis	PWY.7090		4.33139	2.38769	0.0698404	0.416818
	superpathway of chorismate metabolism	ALL.CHORISMATE.PWY		-80.135	44.2536	0.0703411	0.416818
	superpathway of polyamine biosynthesis I	POLYAMSYN.PWY		-82.2093	45.478	0.0708289	0.416818
	superpathway of N-acetylneuraminate degradation	P441.PWY		-152.319	84.6636	0.0721741	0.416818
	thiazole biosynthesis II (Bacillus)	PWY.6891		-77.539	43.4905	0.0747767	0.416818
	superpathway of (R,R)-butanediol biosynthesis	P125.PWY		-46.8098	26.3883	0.0762554	0.416818
	myo-inositol degradation I	P562.PWY		-23.8127	13.4636	0.0771222	0.416818
	superpathway of glycolysis, pyruvate dehydrogenase, TCA, and glyoxylate bypass	GLYCOLYSIS.TCA.GLYOX.BYPASS		-109.237	61.8341	0.0774672	0.416818
	nitrate reduction VI (assimilatory)	PWY490.3		-101.799	57.6325	0.0775108	0.416818
	4-deoxy-L-threo-hex-4-enopyranuronate degradation	PWY.6507		191.956	111.349	0.0848996	0.416818
	superpathway of glyoxylate bypass and TCA	TCA.GLYOX.BYPASS		-78.9755	46.0202	0.0863193	0.416818
	superpathway of L-lysine, L-threonine and L-methionine biosynthesis I	P4.PWY		-122.594	72.6003	0.0914709	0.416818
	superpathway of L-methionine biosynthesis (transsulfuration)	PWY.5347		-147.055	87.2363	0.0920289	0.416818
	superpathway of S-adenosyl-L-methionine biosynthesis	MET.SAM.PWY		-132.21	78.5322	0.092454	0.416818
	enterobactin biosynthesis	ENTBACSYN.PWY		-68.0413	40.4632	0.092832	0.416818
	superpathway of methylglyoxal degradation	METHGLYUT.PWY		-41.6077	24.7707	0.0931919	0.416818
	enterobacterial common antigen biosynthesis	ECASYN.PWY		-47.1245	28.1955	0.0948307	0.416818
	TCA cycle VIII (helicobacter)	REDCITCYC		-82.6064	49.4762	0.0951731	0.416818
	L-methionine biosynthesis I	HOMOSER.METSYN.PWY		-106.432	63.9611	0.0962892	0.416818
	superpathway of arginine and polyamine biosynthesis	ARG.POLYAMINE.SYN		-98.2904	59.5702	0.0991237	0.416818
	superpathway of ubiquinol-8 biosynthesis (prokaryotic)	UBISYN.PWY		-48.9036	29.9227	0.102369	0.416818
	glyoxylate cycle	GLYOXYLATE.BYPASS		-82.782	50.6678	0.102477	0.416818
	ubiquinol-7 biosynthesis (prokaryotic)	PWY.5855		-48.9808	30.153	0.104468	0.416818
	ubiquinol-9 biosynthesis (prokaryotic)	PWY.5856		-48.9808	30.153	0.104468	0.416818
	ubiquinol-10 biosynthesis (prokaryotic)	PWY.5857		-48.9808	30.153	0.104468	0.416818
	ubiquinol-8 biosynthesis (prokaryotic)	PWY.6708		-48.9808	30.153	0.104468	0.416818
	CDP-diacylglycerol biosynthesis II	PWY0.1319		-149.973	92.8998	0.106631	0.416818
	CDP-diacylglycerol biosynthesis I	PWY.5667		-149.973	92.8998	0.106631	0.416818
	L-arginine degradation II (AST pathway)	AST.PWY		-32.7266	20.3124	0.107324	0.416818
	octane oxidation	P221.PWY		-36.4391	22.6301	0.107533	0.416818
	superpathway of ornithine degradation	ORNDEG.PWY		-37.0853	23.0578	0.107935	0.416818
	superpathway of glycol metabolism and degradation	GLYCOL.GLYOXDEG.PWY		-59.9637	37.3081	0.108178	0.416818
	allantoin degradation to glyoxylate III	PWY.5705		-15.1878	9.46386	0.108712	0.416818
	purine nucleobases degradation I (anaerobic)	P164.PWY		-75.3108	46.9913	0.109191	0.416818
	superpathway of L-arginine, putrescine, and 4-aminobutanoate degradation	ARGDEG.PWY		-43.1912	27.1492	0.111817	0.416818
	superpathway of L-arginine and L-ornithine degradation	ORNARGDEG.PWY		-43.1912	27.1492	0.111817	0.416818
	superpathway of glycolysis and Entner-Doudoroff	GLYCOLYSIS.E.D		-113.463	72.2887	0.116693	0.416818
	superpathway of heme biosynthesis from uroporphyrinogen-III	PWY0.1415		-42.6221	27.3444	0.119245	0.416818
	phosphatidylglycerol biosynthesis II (non-plastidic)	PWY4FS.8		-138.386	88.8199	0.119401	0.416818
	phosphatidylglycerol biosynthesis I (plastidic)	PWY4FS.7		-138.386	88.8199	0.119401	0.416818
	superpathway of fucose and rhamnose degradation	FUC.RHAMCAT.PWY		-67.1507	43.2225	0.12046	0.416818
	aerobic respiration I (cytochrome c)	PWY.3781		28.4276	18.3936	0.122402	0.416818
	cob(II)yrinate a,c-diamide biosynthesis I (early cobalt insertion)	PWY.7377		-70.1982	45.851	0.125948	0.416818
	fatty acid &beta;-oxidation I	FAO.PWY		-76.4252	49.9811	0.126425	0.416818
	polymyxin resistance	PWY0.1338		-31.9939	20.9558	0.127008	0.416818
	acetyl-CoA fermentation to butanoate II	PWY.5676		-88.7753	58.3819	0.128541	0.416818
	methylaspartate cycle	PWY.6728		-5.72118	3.76617	0.128919	0.416818
	glycogen biosynthesis I (from ADP-D-Glucose)	GLYCOGENSYNTH.PWY		-165.934	109.398	0.129499	0.416818
	(5Z)-dodec-5-enoate biosynthesis	PWY0.862		214.576	141.548	0.129719	0.416818
	superpathway of phospholipid biosynthesis I (bacteria)	PHOSLIPSYN.PWY		-131.268	87.3592	0.133118	0.416818
	stearate biosynthesis II (bacteria and plants)	PWY.5989		225.316	150.271	0.13395	0.416818
	myo-, chiro- and scillo-inositol degradation	PWY.7237		-59.4034	39.6386	0.13415	0.416818
	ADP-L-glycero-&beta;-D-manno-heptose biosynthesis	PWY0.1241		-40.1132	26.7798	0.134341	0.416818
	aspartate superpathway	PWY0.781		-107.614	72.1103	0.135788	0.416818
	methylphosphonate degradation I	PWY0.1533		-44.3847	29.8647	0.137407	0.416818
	heme biosynthesis II (anaerobic)	HEMESYN2.PWY		-54.8252	36.8924	0.137437	0.416818
	acetylene degradation	P161.PWY		-157.581	106.079	0.13759	0.416818
	D-glucarate degradation I	GLUCARDEG.PWY		-36.2361	24.4855	0.139079	0.417237
	superpathway of UDP-glucose-derived O-antigen building blocks biosynthesis	PWY.7328		-71.8839	48.7435	0.140463	0.417337
	palmitoleate biosynthesis I (from (5Z)-dodec-5-enoate)	PWY.6282		213.36	145.408	0.142468	0.419262
	oleate biosynthesis IV (anaerobic)	PWY.7664		213.608	148.166	0.149569	0.431541
	teichoic acid (poly-glycerol) biosynthesis	TEICHOICACID.PWY		-47.1896	32.7927	0.150321	0.431541
	glycerol degradation to butanol	PWY.7003		-46.7109	32.5005	0.15083	0.431541
	superpathway of 2,3-butanediol biosynthesis	PWY.6396		8.46283	5.93422	0.154016	0.433943
	taxadiene biosynthesis (engineered)	PWY.7392		-111.087	77.9828	0.154478	0.433943
	mycolate biosynthesis	PWYG.321		213.818	150.64	0.15596	0.43416
	peptidoglycan maturation (meso-diaminopimelate containing)	PWY0.1586		-189.525	134.304	0.158372	0.436938
	heme biosynthesis I (aerobic)	HEME.BIOSYNTHESIS.II		-33.9584	24.2061	0.160828	0.439786
	peptidoglycan biosynthesis V (&beta;-lactam resistance)	PWY.6470		28.1864	20.3311	0.165811	0.449436
	L-leucine degradation I	LEU.DEG2.PWY		4.70316	3.41839	0.169047	0.454222
	superpathway of fatty acid biosynthesis initiation (E. coli)	FASYN.INITIAL.PWY		163.311	122.468	0.182539	0.485933
	superpathay of heme biosynthesis from glutamate	PWY.5918		-46.2338	34.9518	0.186079	0.485933
	ethylmalonyl-CoA pathway	PWY.5741		4.36748	3.30383	0.186359	0.485933
	L-glutamate and L-glutamine biosynthesis	PWY.5505		-159.759	121.066	0.187139	0.485933
	tRNA processing	PWY0.1479		-53.5278	41.015	0.192038	0.494497
	superpathway of thiamin diphosphate biosynthesis I	THISYN.PWY		122.685	94.3617	0.193717	0.494699
	GDP-mannose biosynthesis	PWY.5659		99.1648	76.9069	0.197425	0.500036
	polyisoprenoid biosynthesis (E. coli)	POLYISOPRENSYN.PWY		122.531	96.4174	0.203956	0.508386
	adenosylcobalamin salvage from cobinamide I	COBALSYN.PWY		-95.1198	74.9244	0.204416	0.508386
	superpathway of L-methionine biosynthesis (by sulfhydrylation)	PWY.5345		-71.6494	56.7129	0.206624	0.508386
	L-rhamnose degradation I	RHAMCAT.PWY		101.524	80.4804	0.207303	0.508386
	D-fructuronate degradation	PWY.7242		123.009	98.9997	0.214212	0.513367
	UDP-N-acetyl-D-glucosamine biosynthesis I	UDPNAGSYN.PWY		-99.8602	80.4097	0.214442	0.513367
	L-lysine biosynthesis I	DAPLYSINESYN.PWY		-113.495	91.4474	0.214737	0.513367
	galactose degradation I (Leloir pathway)	PWY.6317		-120.677	97.4978	0.21598	0.513367
	1,4-dihydroxy-6-naphthoate biosynthesis II	PWY.7371		27.4948	22.5809	0.223535	0.527269
	Kdo transfer to lipid IVA III (Chlamydia)	PWY.6467		88.95	74.6927	0.233862	0.547085
	lipid IVA biosynthesis	NAGLIPASYN.PWY		98.1497	82.9473	0.236859	0.547085
	chlorophyllide a biosynthesis II (anaerobic)	PWY.5531		-0.847641	0.719653	0.239018	0.547085
	chlorophyllide a biosynthesis III (aerobic, light independent)	PWY.7159		-0.847641	0.719653	0.239018	0.547085
	sulfate reduction I (assimilatory)	SO4ASSIM.PWY		-47.0395	40.9349	0.250659	0.567879
	thiazole biosynthesis I (E. coli)	PWY.6892		-94.8025	82.6944	0.251778	0.567879
	photorespiration	PWY.181		3.41375	3.01978	0.258436	0.576744
	Calvin-Benson-Bassham cycle	CALVIN.PWY		-91.2982	80.9325	0.259442	0.576744
	glycogen degradation I (bacterial)	GLYCOCAT.PWY		-128.272	114.388	0.262283	0.578667
	D-galacturonate degradation I	GALACTUROCAT.PWY		82.1938	73.5697	0.264052	0.578667
	O-antigen building blocks biosynthesis (E. coli)	OANTIGEN.PWY		-72.7453	65.7648	0.268816	0.584959
	incomplete reductive TCA cycle	P42.PWY		171.011	155.31	0.271006	0.585601
	superpathway of GDP-mannose-derived O-antigen building blocks biosynthesis	PWY.7323		100.276	92.0038	0.2759	0.592036
	superpathway of sulfate assimilation and cysteine biosynthesis	SULFATE.CYS.PWY		-63.1075	58.8325	0.28357	0.6032
	arginine, ornithine and proline interconversion	ARGORNPROST.PWY		-14.1775	13.2566	0.285007	0.6032
	adenosylcobalamin salvage from cobinamide II	PWY.6269		-79.2289	75.028	0.291118	0.611942
	mevalonate pathway I	PWY.922		8.11728	7.76407	0.295939	0.615855
	L-glutamate degradation V (via hydroxyglutarate)	P162.PWY		-9.03052	8.65595	0.296966	0.615855
	adenosylcobalamin biosynthesis from cobyrinate a,c-diamide I	PWY.5509		-78.0492	75.2155	0.299565	0.616879
	superpathway of aromatic amino acid biosynthesis	COMPLETE.ARO.PWY		-90.8132	88.7244	0.306193	0.616879
	L-arginine biosynthesis IV (archaebacteria)	PWY.7400		-79.6635	77.9077	0.306668	0.616879
	L-arginine biosynthesis I (via L-ornithine)	ARGSYN.PWY		-80.1273	78.3908	0.30685	0.616879
	L-arginine biosynthesis II (acetyl cycle)	ARGSYNBSUB.PWY		-85.8867	84.5332	0.309764	0.616879
	purine nucleotides degradation II (aerobic)	PWY.6353		-59.3042	58.5404	0.311178	0.616879
	CMP-3-deoxy-D-manno-octulosonate biosynthesis I	PWY.1269		82.1882	81.3365	0.312409	0.616879
	chorismate biosynthesis I	ARO.PWY		-85.577	85.1571	0.315069	0.616879
	mannan degradation	PWY.7456		63.5905	63.4614	0.316465	0.616879
	superpathway of geranylgeranyldiphosphate biosynthesis I (via mevalonate)	PWY.5910		10.44	10.4394	0.317423	0.616879
	adenine and adenosine salvage III	PWY.6609		-76.2048	77.878	0.327955	0.633363
	D-galactarate degradation I	GALACTARDEG.PWY		-10.3045	10.674	0.334485	0.637999
	superpathway of D-glucarate and D-galactarate degradation	GLUCARGALACTSUPER.PWY		-10.3045	10.674	0.334485	0.637999
	pyruvate fermentation to propanoate I	P108.PWY		109.473	118.634	0.356249	0.675342
	Bifidobacterium shunt	P124.PWY		70.2084	76.6952	0.360096	0.678474
	8-amino-7-oxononanoate biosynthesis I	PWY.6519		117.089	130.032	0.367999	0.689162
	pyruvate fermentation to isobutanol (engineered)	PWY.7111		-101.879	114.401	0.373296	0.691956
	S-adenosyl-L-methionine cycle I	PWY.6151		-74.9022	84.4431	0.375193	0.691956
	pyruvate fermentation to acetate and lactate II	PWY.5100		-77.1771	87.1932	0.376209	0.691956
	pyruvate fermentation to butanoate	CENTFERM.PWY		-35.3678	40.4073	0.38154	0.697458
	1,4-dihydroxy-6-naphthoate biosynthesis I	PWY.7374		15.3453	17.6313	0.384232	0.697458
	anhydromuropeptides recycling	PWY0.1261		-85.0296	98.1215	0.386293	0.697458
	flavin biosynthesis I (bacteria and plants)	RIBOSYN2.PWY		-61.8079	71.9299	0.390304	0.697458
	superpathway of menaquinol-8 biosynthesis II	PWY.6263		33.2749	38.7391	0.390486	0.697458
	superpathway of Clostridium acetobutylicum acidogenic fermentation	PWY.6590		-41.2041	48.2839	0.393571	0.698927
	L-arginine biosynthesis III (via N-acetyl-L-citrulline)	PWY.5154		73.8906	90.3993	0.413822	0.730691
	L-tryptophan biosynthesis	TRPSYN.PWY		-64.1213	79.1855	0.418188	0.734205
	L-histidine degradation I	HISDEG.PWY		66.4216	82.7349	0.422185	0.737034
	queuosine biosynthesis	PWY.6700		59.9921	79.4752	0.450438	0.77806
	glutaryl-CoA degradation	PWY.5177		-17.683	23.7822	0.457255	0.77806
	pyrimidine deoxyribonucleotides de novo biosynthesis II	PWY.7187		-51.0487	68.6717	0.457356	0.77806
	superpathway of histidine, purine, and pyrimidine biosynthesis	PRPP.PWY		-58.9618	79.4484	0.458102	0.77806
	L-methionine biosynthesis III	HSERMETANA.PWY		-50.0431	67.4567	0.458275	0.77806
	heterolactic fermentation	P122.PWY		34.6782	47.036	0.461057	0.778506
	L-lysine fermentation to acetate and butanoate	P163.PWY		6.25662	8.65575	0.469882	0.786403
	glycolysis III (from glucose)	ANAGLYCOLYSIS.PWY		-64.1405	88.9239	0.470824	0.786403
	biotin biosynthesis II	PWY.5005		-14.5084	20.3428	0.475818	0.790472
	peptidoglycan biosynthesis II (staphylococci)	PWY.5265		-5.51657	7.78266	0.478525	0.790554
	superpathway of glycerol degradation to 1,3-propanediol	GOLPDLCAT.PWY		-5.82107	8.25835	0.480985	0.790554
	biotin biosynthesis I	BIOTIN.BIOSYNTHESIS.PWY		82.7296	120.294	0.491715	0.803914
	chorismate biosynthesis from 3-dehydroquinate	PWY.6163		-54.8176	81.9033	0.503395	0.818159
	L-isoleucine biosynthesis IV	PWY.5104		-65.2362	98.2359	0.506728	0.818159
	urea cycle	PWY.4984		41.8653	63.2872	0.508371	0.818159
	CMP-legionaminate biosynthesis I	PWY.6749		-40.348	64.6539	0.532669	0.852822
	L-1,2-propanediol degradation	PWY.7013		-15.3681	25.1941	0.541948	0.863205
	L-lysine biosynthesis VI	PWY.5097		-51.5313	86.1212	0.549678	0.864802
	peptidoglycan biosynthesis III (mycobacteria)	PWY.6385		-43.158	73.4277	0.556768	0.864802
	L-isoleucine biosynthesis II	PWY.5101		-59.1765	100.929	0.557738	0.864802
	superpathway of L-aspartate and L-asparagine biosynthesis	ASPASN.PWY		43.3981	74.0455	0.557883	0.864802
	tRNA charging	TRNA.CHARGING.PWY		-43.11	73.8796	0.559621	0.864802
	UDP-N-acetylmuramoyl-pentapeptide biosynthesis I (meso-diaminopimelate containing)	PWY.6387		-43.3071	74.7557	0.562451	0.864802
	UDP-N-acetylmuramoyl-pentapeptide biosynthesis II (lysine-containing)	PWY.6386		-43.7058	75.7437	0.563999	0.864802
	superpathway of pyrimidine deoxyribonucleotides de novo biosynthesis (E. coli)	PWY0.166		-41.8545	73.3312	0.568236	0.864802
	succinate fermentation to butanoate	PWY.5677		-4.4753	7.88635	0.570465	0.864802
	peptidoglycan biosynthesis I (meso-diaminopimelate containing)	PEPTIDOGLYCANSYN.PWY		-41.9982	74.0998	0.570937	0.864802
	superpathway of pyrimidine nucleobases salvage	PWY.7208		-48.3324	87.7509	0.581847	0.876709
	L-lysine biosynthesis III	PWY.2942		-48.0306	87.813	0.584473	0.876709
	NAD salvage pathway I	PYRIDNUCSAL.PWY		-36.5161	67.9602	0.591118	0.880572
	superpathway of heme biosynthesis from glycine	PWY.5920		-5.64256	10.7849	0.600907	0.880572
	mixed acid fermentation	FERMENTATION.PWY		-48.2314	92.2422	0.601126	0.880572
	pentose phosphate pathway (non-oxidative branch)	NONOXIPENT.PWY		-64.8162	124.002	0.601247	0.880572
	superpathway of branched amino acid biosynthesis	BRANCHED.CHAIN.AA.SYN.PWY		-46.4454	88.8805	0.601347	0.880572
	TCA cycle VI (obligate autotrophs)	PWY.5913		-53.6489	105.148	0.609958	0.880572
	L-isoleucine biosynthesis I (from threonine)	ILEUSYN.PWY		-47.5625	93.989	0.61289	0.880572
	L-valine biosynthesis	VALSYN.PWY		-47.5625	93.989	0.61289	0.880572
	L-lysine biosynthesis II	PWY.2941		14.2748	28.2551	0.613474	0.880572
	superpathway of thiamin diphosphate biosynthesis II	PWY.6895		-29.6783	59.3455	0.617072	0.880572
	preQ0 biosynthesis	PWY.6703		32.3523	65.0944	0.619247	0.880572
	pyrimidine deoxyribonucleotides de novo biosynthesis III	PWY.6545		-25.7958	53.3569	0.628831	0.880572
	adenosine ribonucleotides de novo biosynthesis	PWY.7219		-41.4112	86.0503	0.630403	0.880572
	superpathway of pyrimidine deoxyribonucleotides de novo biosynthesis	PWY.7211		-31.6375	65.8617	0.63103	0.880572
	UMP biosynthesis	PWY.5686		-40.8758	85.4518	0.632461	0.880572
	glycolysis II (from fructose 6-phosphate)	PWY.5484		57.3966	120.17	0.632975	0.880572
	sulfoglycolysis	PWY.7446		-3.05769	6.63737	0.645087	0.880572
	3-phenylpropanoate and 3-(3-hydroxyphenyl)propanoate degradation	PWY0.1277		-4.59472	9.99458	0.645773	0.880572
	L-isoleucine biosynthesis III	PWY.5103		-40.2364	87.6725	0.646334	0.880572
	superpathway of L-isoleucine biosynthesis I	PWY.3001		-37.5149	82.714	0.650209	0.880572
	adenosine nucleotides degradation IV	PWY.5532		0.403648	0.9021	0.654603	0.880572
	chondroitin sulfate degradation I (bacterial)	PWY.6572		25.6282	57.2919	0.654694	0.880572
	superpathway of pyridoxal 5'-phosphate biosynthesis and salvage	PWY0.845		-37.5537	84.2394	0.655798	0.880572
	superpathway of pyrimidine deoxyribonucleoside salvage	PWY.7200		-31.3213	70.5415	0.657089	0.880572
	isopropanol biosynthesis	PWY.6876		-3.10102	7.01036	0.658292	0.880572
	3-phenylpropanoate and 3-(3-hydroxyphenyl)propanoate degradation to 2-oxopent-4-enoate	HCAMHPDEG.PWY		-2.81708	6.67293	0.672956	0.892461
	cinnamate and 3-hydroxycinnamate degradation to 2-oxopent-4-enoate	PWY.6690		-2.81708	6.67293	0.672956	0.892461
	L-histidine biosynthesis	HISTSYN.PWY		-31.1904	75.6818	0.680298	0.895577
	superpathway of L-threonine biosynthesis	THRESYN.PWY		-32.5449	79.1792	0.681102	0.895577
	NAD biosynthesis I (from aspartate)	PYRIDNUCSYN.PWY		-27.5492	68.3508	0.686956	0.89627
	TCA cycle I (prokaryotic)	TCA		-43.4107	107.876	0.687431	0.89627
	pentose phosphate pathway	PENTOSE.P.PWY		37.612	96.0542	0.695423	0.900589
	superpathway of lipopolysaccharide biosynthesis	LPSSYN.PWY		-5.2139	13.4083	0.697431	0.900589
	catechol degradation I (meta-cleavage pathway)	PWY.5415		0.361114	0.967964	0.709145	0.900589
	pyrimidine deoxyribonucleotides de novo biosynthesis I	PWY.7184		-27.6899	74.697	0.710908	0.900589
	urate biosynthesis/inosine 5'-phosphate degradation	PWY.5695		43.9709	119.311	0.712516	0.900589
	guanosine ribonucleotides de novo biosynthesis	PWY.7221		-29.2131	80.1352	0.715493	0.900589
	pyridoxal 5'-phosphate biosynthesis I	PYRIDOXSYN.PWY		-26.0268	71.6204	0.716351	0.900589
	superpathway of glucose and xylose degradation	PWY.6901		34.8325	96.6854	0.718691	0.900589
	2-methylcitrate cycle II	PWY.5747		-2.64298	7.40814	0.721309	0.900589
	allantoin degradation IV (anaerobic)	PWY0.41		-2.70858	7.69889	0.725019	0.900589
	methylerythritol phosphate pathway I	NONMEVIPP.PWY		-26.7039	76.5855	0.727371	0.900589
	methylerythritol phosphate pathway II	PWY.7560		-26.7039	76.5855	0.727371	0.900589
	cis-vaccenate biosynthesis	PWY.5973		-31.3191	91.1417	0.731165	0.900589
	2-methylcitrate cycle I	PWY0.42		-2.43291	7.2541	0.737376	0.900589
	superpathway of adenosine nucleotides de novo biosynthesis I	PWY.7229		-30.0527	90.502	0.739878	0.900589
	6-hydroxymethyl-dihydropterin diphosphate biosynthesis III (Chlamydia)	PWY.7539		24.1941	73.3	0.741387	0.900589
	formaldehyde assimilation II (RuMP Cycle)	PWY.1861		-24.2659	73.5584	0.741525	0.900589
	superpathway of geranylgeranyl diphosphate biosynthesis II (via MEP)	PWY.5121		-24.729	75.9137	0.744651	0.900589
	lactose and galactose degradation I	LACTOSECAT.PWY		-1.96524	6.06907	0.746119	0.900589
	adenosylcobalamin biosynthesis I (early cobalt insertion)	PWY.5507		-2.63019	8.38217	0.753723	0.903992
	superpathway of L-threonine metabolism	THREOCAT.PWY		-3.89221	12.4599	0.754789	0.903992
	glycolysis V (Pyrococcus)	P341.PWY		-0.703184	2.33361	0.763199	0.910535
	coenzyme A biosynthesis I	COA.PWY		-19.9241	68.1029	0.769895	0.91499
	superpathway of &beta;-D-glucuronide and D-glucuronate degradation	GLUCUROCAT.PWY		-14.2674	56.3663	0.800206	0.94737
	thiamin salvage II	PWY.6897		-17.5106	72.5956	0.809422	0.954387
	colanic acid building blocks biosynthesis	COLANSYN.PWY		-15.5379	65.4272	0.81231	0.954387
	superpathway of adenosine nucleotides de novo biosynthesis II	PWY.6126		-19.9838	90.1192	0.824535	0.965081
	superpathway of phenylethylamine degradation	PWY.6071		-1.16601	5.58254	0.834575	0.967927
	gondoate biosynthesis (anaerobic)	PWY.7663		21.5939	104.066	0.835642	0.967927
	phenylacetate degradation I (aerobic)	PWY0.321		-1.23692	6.12511	0.839985	0.967927
	starch degradation V	PWY.6737		24.448	128.151	0.848723	0.967927
	6-hydroxymethyl-dihydropterin diphosphate biosynthesis I	PWY.6147		13.1012	69.0885	0.849622	0.967927
	formaldehyde oxidation I	RUMP.PWY		6.73964	35.6019	0.849875	0.967927
	5-aminoimidazole ribonucleotide biosynthesis II	PWY.6122		-14.3835	77.098	0.852026	0.967927
	superpathway of 5-aminoimidazole ribonucleotide biosynthesis	PWY.6277		-14.3835	77.098	0.852026	0.967927
	N10-formyl-tetrahydrofolate biosynthesis	X1CMET2.PWY		-12.0225	69.0148	0.861727	0.975361
	toluene degradation I (aerobic) (via o-cresol)	PWY.5180		-1.50293	9.05606	0.868209	0.975551
	toluene degradation II (aerobic) (via 4-methylcatechol)	PWY.5182		-1.50293	9.05606	0.868209	0.975551
	4-hydroxyphenylacetate degradation	X3.HYDROXYPHENYLACETATE.DEGRADATION.PWY		-0.737762	4.70591	0.875442	0.980114
	glycolysis I (from glucose 6-phosphate)	GLYCOLYSIS		15.2474	107.609	0.887339	0.985001
	5-aminoimidazole ribonucleotide biosynthesis I	PWY.6121		-10.9304	78.6932	0.889546	0.985001
	aromatic biogenic amine degradation (bacteria)	PWY.7431		0.504787	3.84805	0.895648	0.985001
	pyrimidine deoxyribonucleosides salvage	PWY.7199		8.22917	63.4403	0.896807	0.985001
	superpathway of L-serine and glycine biosynthesis I	SER.GLYSYN.PWY		-9.61528	75.4537	0.898612	0.985001
	homolactic fermentation	ANAEROFRUCAT.PWY		-11.8274	97.1245	0.903091	0.985001
	adenosine nucleotides degradation II	SALVADEHYPOX.PWY		8.02845	67.6215	0.905506	0.985001
	inosine-5'-phosphate biosynthesis I	PWY.6123		-8.56805	73.0407	0.906632	0.985001
	pyruvate fermentation to acetone	PWY.6588		-10.3402	95.833	0.914089	0.985001
	chitin derivatives degradation	PWY.6906		-0.330141	3.40104	0.922681	0.985001
	TCA cycle V (2-oxoglutarate:ferredoxin oxidoreductase)	PWY.6969		11.5854	119.681	0.922894	0.985001
	reductive acetyl coenzyme A pathway	CODH.PWY		0.703322	7.30622	0.923322	0.985001
	superpathway of hexuronide and hexuronate degradation	GALACT.GLUCUROCAT.PWY		-4.8519	52.1994	0.925954	0.985001
	superpathway of UDP-N-acetylglucosamine-derived O-antigen building blocks biosynthesis	PWY.7332		2.51984	27.2988	0.926465	0.985001
	inosine-5'-phosphate biosynthesis III	PWY.7234		-5.45379	62.8012	0.930807	0.985001
	palmitate biosynthesis II (bacteria and plants)	PWY.5971		-11.1061	127.895	0.93081	0.985001
	gluconeogenesis I	GLUCONEO.PWY		-6.23844	91.9368	0.945908	0.99268
	dTDP-L-rhamnose biosynthesis I	DTDPRHAMSYN.PWY		-6.65695	102.527	0.948238	0.99268
	superpathway of tetrahydrofolate biosynthesis	PWY.6612		4.03504	69.9671	0.954018	0.99268
	superpathway of guanosine nucleotides de novo biosynthesis I	PWY.7228		5.88222	103.248	0.954574	0.99268
	pantothenate and coenzyme A biosynthesis I	PANTOSYN.PWY		-3.44577	65.2248	0.957874	0.99268
	L-ornithine biosynthesis	GLUTORN.PWY		3.13151	75.7683	0.967037	0.99268
	superpathway of pyrimidine ribonucleosides salvage	PWY.7196		-4.69772	113.82	0.967083	0.99268
	superpathway of purine nucleotides de novo biosynthesis I	PWY.841		-3.46204	110.241	0.974951	0.99268
	superpathway of purine nucleotides de novo biosynthesis II	DENOVOPURINE2.PWY		-3.18852	109.258	0.976722	0.99268
	superpathway of pyrimidine ribonucleotides de novo biosynthesis	PWY0.162		-3.26312	112.075	0.976776	0.99268
	superpathway of tetrahydrofolate biosynthesis and salvage	FOLSYN.PWY		2.04958	70.8509	0.976925	0.99268
	adenosine deoxyribonucleotides de novo biosynthesis II	PWY.7220		3.269	129.28	0.97983	0.99268
	guanosine deoxyribonucleotides de novo biosynthesis II	PWY.7222		3.269	129.28	0.97983	0.99268
	guanosine nucleotides degradation III	PWY.6608		1.18683	66.9034	0.985849	0.994072
	superpathway of guanosine nucleotides de novo biosynthesis II	PWY.6125		1.66088	107.179	0.987638	0.994072
	phosphopantothenate biosynthesis I	PANTO.PWY		-0.441514	70.6997	0.995018	0.998249
	pyrimidine deoxyribonucleotide phosphorylation	PWY.7197		-0.132442	76.0974	0.998612	0.998612
	Linear modeling of child mental health problems and single pathways. Model: relative pathway abundance ~ sqrt(child mental health problems) + age + sex + BMI + self-reported use of antibiotics + maternal education + time in mail + season of stool production + DNA isolation batch + sequencing run batch + number of sequencing reads + first 10 genetic PCs. Values are pooled over 30 iterations that i…

[truncated: 1 more sheets: Aggressive behavior]
